# Supplementary material for: Ethnic Socialization, Ethnic Identity, and Self-Esteem in Chinese Mulao Adolescents
Source: Front Psychol. 2021 Oct 22;12:730478. doi: 10.3389/fpsyg.2021.730478 (PMC8569933; doi:10.3389/fpsyg.2021.730478)
Supplement: Supplementary file 1 [file Data_Sheet_1.XLS]

## Sheet: Original Data
BH	NL_1	XB_1	NJ_1	JZD_1	MQXL_1	FQXL_1	ES1_1	ES2_1	ES3_1	ES4_1	ES5_1	ES6_1	ES7_1	ES8_1	ES9_1	ES10_1	ES11_1	ES12_1	ES13_1	ES14_1	ES15_1	ES16_1	ES17_1	EI1_1	EI2_1	EI3_1	EI4_1	EI5_1	EI6_1	EI7_1	EI8_1	EI9_1	EI10_1	EI11_1	EI12_1	S1_1	S2_1	S3_1	S4_1	S5_1	S6_1	S7_1	S8_1	S9_1	S10_1	AC1_1	AC2_1	AC3_1	文化社会化
1	13	1.55231	1	1	2	4	1	1	3	1	1	1	1	1	2	3	1	3.21378	1	1	1	1	1	3	3	3	2	3	3	3	3	3	3	3	3	3	2	3	3	3	3	3	2	2	3	3	3	2	1
2	13	2	1	2	1	2	1	1	1	1	1	2	1	1	1	1	1	1	1	1	1	1	1	1	2	1	1	1	1	1	1	1	1	1	2	1	1	3	1	4	1	2	4	3	4	3	1	2	1
3	13	1	1	2	2	2	1	1	2	1	1	3	1	1	1	2	2	2	1	1	1	1	1	2	1	2	2	3	2	1	2	3	2	2	1	3	4	4	1	4	3	1	4	4	4	5	3	3	1
4	14	2	1	2	1	1	1	1	2	3	3	3	1	1	1	1	3	2	1	1	1	1	1	2	2	1	2	3.14929	1	2	3	1	2	1	2	2	2	2	1	4	1	1	3	3	3	4	1	1	2
5	14	2	1	1.95561	1	1	1	1	2	3	3	3	1	1	1	1	3	2	1	1	1	1	1	3	1	2	3	1	1	1	1	1	1	1	1	1	1	3	2	3	2	2	3	4	4	4	1	1	2
6	21	2	1	1	1	1	1	1	3	1	1	1	1	1	1	1	1	4	1	1	1	1	1	1	1	1	1	4	2	1	1	3	1	2	2	2	2	2	2	2	2	2	3	2	3	2	2	2	1
7	13	2	1	2	2	2	1	2	4	1	2	2	2	1	2	2	5	2	1	1	1	1	1	2	2	1	2	3	2	1	2	2	2	2	3	3	1	4	2.64858	4	1	4	3	4	3	4	2	3	1.5
8	13	2	1	2	1	1	1	2	4	3	2	3	3	2	2	3	3	5	5	2	1	1	1	2	2	1	2	3	2	2	2	1	2	3	2.95529	3	1	4	3	3	3	3	3	4	3	4	2	3	2
9	13	1	1	2	3	1	1	2	4	3	2	2	1	1	2	3	1	4	1	2	1	1	1	3	1	2	4	4	3	2	3	3	4	3	3	4	3	4	3	3	3	3	2	3	4	4	3	3	2
10	13	2	1	2	1	2	1	1	1	1	1	2	1	1	1	1	1	1	1	1	1	1	1	1	2	1	1	1	1	1	1	1	1	1	2	1	1	3	1	4	1	2	4	3	4	3	1	2	1
11	14	2	1	2	1	1	2	2	4	3	2	3	3	1	2	3	3	4	1	1	1	1	1	3	2	2	1	4	2	2	3	3	2	2	3	1	2	4	3	3	3	2	3	3	4	4	3	3	2.25
12	13	2	1	2	2	2	2	2	2	3	3	2	2	2	4	2	4	4	2	1	2	1	1	3	3	3	2.20095	4	3	2	2	2	4	3	4	1	2	2	2.64858	2	3	3	1	2	2	3	3	3	2.5
13	13	2	1	2	1	1	3	1	4	1	1	1	1	2	2	3	4	4	1	1	1	1	1	2	1	1	1	3	3	3	3	3	2	3	3	3	2	3	3	2	3	2	3	3	2	3	1	1	1.5
14	13	2	1	2	1	2	2	2	3	2	2	2	2	2	2	2	2	2	1	2	2	1	1	2.45455	3	3	3	3	3	3	2	2	3	3	3	2	2	3	2	3	3	2	2	2	2	2	1	1	2
16	13	2	1	2	2	2	2	2	4	2	2	3	3	1	4	4	4	5	2	3	1	1	1	4	2	3	3	4	4	4	4	4	3	4	4	2	3	4	3	2	4	3	2	2	2	3	1	2	2
17	13	1	1	2	1	2	3	3	3	2	2	3	4	3	4	3	4	4	2	2	1	1	2	2	3	2	2	3	3	2	2	3	3	2	4	2	2	3	2	3	2	2	2	3	3	3	2	2	2.5
18	14	1	1	2	1	2	1	2	1	1	1	1	1	1	2	1	1	4	1	1	1	1	1	3	1	3	1	3	3	3	3	3	3	1	1	1	1	4	3	4	1	3	2	2	2	1	1	1	1.25
19	12	2	1	1	1	2	2	2	3	1	1	3	1	1	1	3	4	2	1	3	1	1	1	3	3	3	4	3	3	3	3	3	3	3	3	3	3	2	3	2	3	3	2	2	2	5	2	3	1.5
20	14	2	1	2	1	3	1	1	1	1	1	1	1	1	1	1	1	1	1	1	1	1	1	3	1	1	2	3	2	2	4	4	4	4	4	1	2	4	2	3	2	2.56941	2	4	2	3	1	3	1
21	13	2	1	2	1	1.68496	1	1	2	1	1	2	1	1	1	1	2	1	1	1	1	1	1	2	2	3	2	3	3	2	2	3	3	2	3	2	2	3	3	3	3	2	3	2	2	3	3	2	1
22	13	1	1	2	1	2	3	2	4	2	2	3	2	1	3	4	4	5	1	1	1	1	1	2.45455	4	4	4	4	4	4	4	4	4	4	4	4	4	4	3	4	4	4	4	4	4	4	4	3	2.25
23	13	2	1	1	1	2	2	1	4	3	1	1	2	2	1	1	3	4	3	2	1	2	3	2	1	2	1	3	2	3	3	2	3	3	3	2	2	3	2	3	3	3	3	3	3	3	1	2	1.75
24	13	1	1	2	2	3	1	1	2	1	3	2	1	2	2	1	3	3	1	2	1	1	1	2	1	2	2	3	3	3	2	2	3	3	2	1	2	3	3	2	2	3	3	2	3	3	3	3	1.5
25	12	2	1	2	2	2	1	1	3	3	2	1	5	1	1	1	2	2	1	1	1	1	1	2	1	1	1	1	1	1	1	1	1	1	2	1	1	4	2	4	1	2	3	3	3	5	3	3	1.75
27	13	2	1	2	1	1	1	1	5	1	1	1	1	1	2	1	1	1	1	1	1	1	1	3	4	4	4	4	4	4	4	4	3	4	4	3	3	3	3	3	3	4	1	1	2	3	2	3	1
28	14	1	1	2	1	1	1	1	4	2	1	2	2	1	1	1	2	1	1	1	1	1	1	1	1	2	1	3	1	1	1	1	1	1	1	1	1	4	1	1	4	4	1	1	1	3	3	3	1.25
29	14	1	1	2	1	1	1	2	1	1	5	1	2	2	1	2	3	4	4	2	4	2	3	1	3	3	3	3	3	3	3	3	3	3	3	3	3	2	3	2	3	3	2	2	2	3	3	1	2.25
30	13	1	1	2	2	1	3	2	4	3	2	3	1	2	2	2	4	3	1	1	1	1	1	4	4	4	4	4	4	4	4	4	4	4	4	4	4	4	3	4	4	4	4	4	4	3	3	3	2.5
32	14	1	1	2	1	1	1	1	5	1	1	2	1	1	1	1	1	5	1	1	1	1	1	2	2	2	2	4	4	4	2	3	2	3	3	2	1	4	3	4	3	3	2	3	3	4	3	3	1
33	14	1	1	2	2	2	2	3	3	2	2	3	3	2	2	3	2	2	2	2	2	2	2	3	2	3	2	2	3	3	2	2	3	3	3	3	3	2	3	2	3	3	2	2	2	3	3	3	2.25
34	14	1	1	2	2	2	2	3	5	2	3	2	3	2	2	3	4	5	2	2	3	3	3	2	3	2	2	3	2	3	3	4	2	1	3	2	2	3	2	3	2	2	3	3	3	2	3	3	2.5
35	15	1	1	2	1	2	2	2	4	2	3	3	5	2	2	5	4	4	3	4	2	1	1	3	4	3	3	3	3	3	3	3	3	3	3	3	3	2	3	2	3	3	2	2	2	4	3	2	2.25
36	14	1	1	2	2	2	2	3	2	3	3	2	3	3	3	2	3	2	2	2	3	3	3	3	4	4	3	4	3	3	4	3	3	4	3	3	4	1	3	1	3	4	2	1	2	4	4	4	2.75
38	14	1	1	2	2	2	2	2	2	1	2	1	2	2	3	1	2	1	2	1	1	1	1	3	2	2	2	3	3	3	3	3	3	3	3	3	3	3	3	4	2.61972	3	4	4	3	4	3	1	1.75
39	13	1	1	2	2	2	2	2	2	1	2	5	1	1	1	1	1	5	1	1	1	1	1	3	4	4	4	4	4	4	4	4	1	4	4	4	4	4	1	4	4	1	4	4	4	3	2	2	1.75
40	13	1	1	2	3	1	3	2	3	2	3	4	1	2	3	4	4	3.21378	1	2	1	1	1	3	3	2	3	2	3	2	2	2	3	3	2	3	2	2	2	2	2	3	3	2	2	3	3	3	2.5
41	13	1	1	2	1	1	2	3	4	3	2	3	4	3	2	3	4	3	2	3	4	3	2	2	1	3	1	3	2	2	2	2	2	3	3	3	2	2	3	3	2	2	3	4	4	4	4	4	2.5
42	12	1	1	2	1	1	2	2	2	2	2	2	1	1	3	5	4	3	1	2	1	1	1	2	3	1	4	3	3	3	3	3	3	3	3	2	1	4	2	3	3	3	2	4	4	4	4	3	2
43	13	1	1	2	2	4	1	1	4	2	1	1	1	1	1	2	3	2	1	1	1	1	1	2	2	2	2	4	2	2	2	3	3	3	3	2	2	3	2	3	2	3	2	3	3	3	2	2	1.25
44	12	1	1	1	2	3	1	1	2	1	1	2	1	1	1	1	3	1	1	1	1	1	1	4	3	3	3	3	3	3	3	3	3	2	3	2	2	4	3	4	3	3	2	4	4	4	3	2	1
45	13	1	1	2	2	3	1	1	2	1	2	2	1	1	1	4	3	3	3	1	1	1	1	2	2	3	2	3	3	3	3	3	3	3	3	3	3	3	3	2	2	3	2	3	3	3	4	2	1.25
46	14	1	1	2	2	1	1	1	2	4	2.10451	1	1	1	1	1	1	5	1	1	1	1	1	3	1	2	1	1	1	1	1	1	1	1	2	1	3	4	3	4	4	3	4	4	4	4	2	1	2.02613
47	14	1	1	1	4	4	5	5	5	5	5	5	5	5	5	1	1	5	1	1	1	1	1	3	1	2	1	1	1	1	1	1	1	1	2	1	3	4	3	4	4	3	4	4	4	3	3	3	5
48	13	2	1	2	2	1	2	1	2	1	1	1	1	1	1	2	1	2	1	1	1	1	1	1	2	2	2	2	2	1	1	1	1	1	2	2	2	3	1	2	2	2	2	2	3	3	2	2	1.25
49	13	2	1	2	1	2	5	5	5	5	5	5	5	5	5	5	5	5	5	5	5	5	5	3	3	4	1	4	4	1	2	4	3	3	4	1	1	2	1	2	1	2	1	2	2	3	3	2	5
50	12	2	1	2	1	2	1	1	3.11321	1	1	1	1	1	1	1	1	1	1	1	1	1	1	1	2	2	1	3	2	1	2	3	1	2	3	1	2	3	1	3	1	3	4	4	3	2	1	2	1
51	12	1	1	2	2	1	2	1	3	1	1	4	1	1	2	5	5	4	1	2	1	1	1	3	2	3	3	3	3	2	2	3	2	3	3	2	3	3	3	2	2	2	4	3	3	5	5	2	1.25
52	13	1	1	1	4	4	4	4	5	4	4	5	1	1	2	5	2	2	1	1	1	1	1	4	4	4	4	4	4	4	4	4	4	4	4	4	4	3	4	3	4	2	4	4	3	5	5	5	4
53	13	1	1	2	2	2	1	2	1	1	2	2	1	2	1	2	1	2	1	1	2	2	1	1	1	1	2	2	2	1	1	1	2	2	2	1	1	3	2	4	2	1	3	4	3	1	1	1	1.5
54	13	2	1	2	2	2	2	3	4	2	2	5	2	2	3	4	4	4	2	3	1	1	1	3	3	2	2	3	2	3	3	3	3	2	1	2	2	3	2	3	3	2	2	2	2	3	4	3	2.25
56	14	1	1	2	2	2	1	2	2	1	1	2	1	1	1	1	1	1	1	1	1	1	1	1	1	1	1	1	1	1	1	1	1	1	1	1	1	4	1	4	1	1	4	4	4	3	2	3	1.25
57	14	2	1	2	2	2	1	1	5	2	5	5	1	1	5	5	5	5	1	1	1	1	1	3	4	4	4	4	4	4	4	4	4	4	4	4	4	4	4	3	3	4	4	4	4	4	1	1	2.25
59	13	1	1	2	1	1	2	2	3	1	2	3	5	3	2	1	2	4	3	3	1	1	1	3	4	2	2	2	3	3	3	3	3	3	3	3	3	2	3	2	3	3	2	2	2	4	3	3	1.75
60	13	1	1	2	1	1	1	1	3	1	1	2	1	1	4	3	2	4	1	1	1	1	1	1	2	3	2	4	4	3	4	4	4	4	4	4	3	1	3	2	4	3	1	2	1	5	5	5	1
61	13	2	1	2	3	2	1	1	3	1	1	2	3	1	4	1	3	4	2	1	1	1	1	3	3	3	4	3	3	3	1	3	3	2	3	1	1	4	3	3	1	2	3	4	4	1	1	4	1
62	14	2	1	2	1	1	1	1	4	1	1	2	1	1	3	1	3	4	1	1	1	1	1	2	3	2	2	3	3	3	2	3	3	3	3	3	2	3	3	3	3	2	3	3	3	3	3	4	1
63	14	2	1	1.95561	1	1	1	1	4	1	1	3	1	1	2	1	3	4	1	1	1	1	1	4	3	3	3	3	4	4	4	4	3	4	4	3	3	3	3	4	3	4	2	4	4	3	4	5	1
65	13	2	1	2	3	2	1	1	3	1	1	2	3	1	4	1	3	4	2	1	1	1	1	3	3	3	4	3	3	3	1	3	3	2	3	1	1	4	3	3	1	2	3	4	4	1	1	4	1
66	14	2	2	2	1	2	1	2	1	1	2	2	3	3	2.54245	4	4	5	5	4	4	5	1	3	2	4	4	4	4	3	3	3	3	4	4	4	3	2	3	2	1	2	1	3	1	3	1	2	1.5
67	15	2	3	2	1	2	1	2	4	3	2	3	1	2	3	3	4	4	2	2	1	1	1	3	2	3	3	3	3	3	3	3	3	4	4	3	2	3	3	2	3	3	2	2	2	4	2	3	2
68	15	2	3	2	2	3	4	4	3	3	4	3	4	4	4	4	3	3	2	2	1	1	1	3	3	3	2	4	3	3	3	4	3	3	4	3	3	3	3	3	3	3	2	2	3	4	3	4	3.75
69	13	2	2	2	2	2	1	3	4	2	1	2	3	1	3	4	4	4	2	1	1	1	1	2	2	4	2	1	2	3	1	2	2	4	1	1	2	2	2	4	2	4	3	3	3	1	4	5	1.75
71	13	1	3	2	1	1	1	2	2	2	1	2	1	2	3	3	2	3	3	2	3	3	3	3	3	2	3	2	3	2	3	2	3	2	3	2	3	3	3	3	3	2	2	3	2	3	3	3	1.5
72	15	2	3	2	3	4	2	1	2	3	3	2	2	4	3	3	1	2	3	5	4	5	1	1	2	3	4	4	3	2	1	2	3	4	3	2	3	3	1	4	4	3	3	4	1	3	4	5	2.25
73	13	2	1	2	3	3	3	2	4	1	1	1	5	4	2	1	3	5	2	3	1	5	4	1	2	2	2	1	3	4	3	2	1	1	1	4	3	1	2	1	3	3	1	4	3	2	4	5	1.75
74	14	1	2	1	3	3	2	4	2	1	5	4	3	2	4	1	1	5	3	2	4	2	1	3	2	4	1	2	3	2	2	2	4	4	4	1	1	2	2	3	1	3	1	3	2	1	4	3	3
75	13	2	1	2	1	1	3	4	4	3	3	4	4	1	4	5	5	3	1	1	1	1	1	4	4	3	3	3.14929	4	3	3	4	4	3	4	3	4	4	3	3	3	4	2	3	2	4	4	4	3.25
76	14	2	1	2	2	1	1	3	5	5	5	5	5	1	5	5	5	5	1	5	1	1	1	3	4	4	4	4	4	4	4	4	4	3	4	3	4	4	3	4	4	4	4	4	4	4	4	4	3.5
77	14	2	2	2	1	1	2	1	2	4	4	5	3	1	3	2	3	2	1	3	1	2	1	2	4	3	4	2	3	2	3	4	4	3	4	3	2	3	3	3	3	3	3	1	2	4	1	4	2.75
78	13	2	1	2	1	2	1	3	5	2	2	5	5	5	5	5	2	5	1	3	1	1	1	3	4	4	4	4	4	4	4	4	4	3	3	3	3	3	3	2	3	2	3	4	4	3	2	2	2
79	14	2	3	2	1	1	3	2	4	2	2	3	3	3	3	3	3	2	3	1	1	1	1	3	3	2	3	1	2	3	1	2	3	2	1	2	2	3	3	2	3	2	3	4	4	3	5	5	2.25
80	15	2	2	2	1	1	3	2	2	2	1	2	3	1	2	2	1	2	1	2	1	1	1	3	3	3	2	3	3	3	3	3	3	2	3	2	1	4	1	2	3	1	2	2	3	3	4	5	2
81	14	2	1	2	1	1	1	1	2	2	1	2	1	1	1	2	2	2	1	1	1	1	1	1	1	1	1	4	4	4	4	4	4	4	4	4	4	1	4	1	4	4	1	1	1	4	4	4	1.25
83	15	1	2	2	3	2	3	2	3	4	2	3	2	3	3	4	4	3	2	3	3	2	3	4	4	4	4	3	4	2	4	4	4	3	3	4	4	2	3	2	3	4	1	2	1	3	4	3	2.75
84	13	1	1	2	2	1	3	2	2	3	4	5	4	3	4	2	3	5	3	2	1	2	1	3	3	2	3	4	3	3	3	2	4	2	3	3	3	3	4	1	3	2	1	2	2	3	2	2	3
85	14	2	3	2	2	2	1	2	4	1	1	1	2	1	3	2	3	2	5	5	1	2	1	3	1	3	2	2	3	2	1	2	2	2	3	1	2	2	3	3	1	1	3	3	2	3	2	1	1.25
86	14	2	3	1.95561	2	2	1	2	2	2	2	2	3	3	2	2	1	1	1	4	4	3	3	2	2	2	1	1	2	2	2	2	1	1	3	3	2	2	2	3	2	1	2	2	3	3	2	1	1.75
87	14	1	1	2	2	2	1	2	5	1	2	4	3	1	3	2.91489	3.01412	4	3	4	3	4	5	2	3	2	3	2	2	3	3	4	3	3	4	3	2	2	2	2	3	2	2	2	2	4	4	4	1.5
88	16	1	3	2	2	2	1	2	5	1	2	4	3	1	3	4	4	5	1	1	1	3	2	3	3	2	1	3	3	1	1	2	3	4	3	3	2	2	3	3	3	2.56941	2	2	2	4	4	4	1.5
91	16	1	3	1.95561	3	2	3	2	4	4	3	3	3	4	3	4	4	2	1	1	1	1	1	4	3	3	3	3	4	3	3	3	4	3	3	3	3	4	3	4	4	3	1	4	4	4	4	4	3
92	14	1	2	1	1	1	3	2	4	5	1	4	2	3	1	5	1	3	2	4	2	4	1	4	2	4	1	3	1	3	2	3	2	2.57143	4	2	4	4	3	4	2	3	3	2	3	4	3	5	2.75
93	14	1	1	2	1	1	3	2	4	3	2	3	2	3	3	2	4	2	1	5	2	4	2	3	3	3	3	3	2	2	2	4	1	1	1	3	3	3	3	3	3	4	3	4	2	3	3	3	2.5
94	14	1	1	2	1	1	3	2	5	1	1	3	5	2	4	2	3	3.21378	2	4	1	5	2	3	3	3	2	3.14929	3	4	2	4	2	4	2	3	2	4	3	1	1	3	3	1	4	3	5	4	1.75
95	14	2	2	2	2	2	1	1	4	2	2	3	1	1	3	4	4	4	1	1	1	1	1	1	2	1	4	2	1	4	2	3	2	3	1	4	2	1	3	3	3	2	4	2	3	3	1	1	1.5
96	16	1	3	1	2	3	2	3	2	1	2	3	2	4	2	3	1	4	2	4	2	1	3	2	1	3	4	3	3	1	2	4	2	1	3	2	4	4	4	3	3	1	2	3	1	3	3	4	2
97	16	1	2	1.95561	1.47837	1.68496	2	3	4	4	3	2	1	1	2	3	4	5	5	4	3	2	1	2	1	2	1	4	1	2.60993	2	3.00704	1	2.57143	2	2	4	2	2	2	2	1	4	4	4	1	1	1	3
98	16	2	3	1.95561	1	1	3	4	4	3	3	5	4	1	5	5	5	2	3	1	1	1	1	4	3	4	1	4	4	4	3	4	4	4	4	4	3	4	4	3	3	3	2	4	3	3	3	3	3.25
99	16	2	2	1.95561	2	3	3	2	2	3	4	3	2	3	3	3	4	4	3	2	2	3	1	3	3	3	3	2	3	2	3	2	3	2	3	2	3	3	3	2	3	3	3	2	1	3	3	3	3
100	13	2	2	2	1	2	3	2	5	1	2	3	2	1	2	1	3.01412	4	4	3	1	1	1	2	2	3	2	4	4	2	2	4	1	3	3	2	1	2.97424	2	2	1	2	2	4	1	2	2	5	2
101	13	2	2	2	3	1	2	1	5	1	1	4	1	2	2.54245	2	1	3	2	4	1	1	1	1	2	1	3	2	4	1	3	1	2	2	4	1	2	3	1	1	3	2	3	4	2	4	3	5	1.25
102	13	2	1	2	1	2	3	4	5	5	5	4	3	3	4	4	4	5	4	3	1	1	1	3	3	3	3	4	3	3	3	4	3	3	3	2	3	3	3	2	3	3	2	2	2	3	3	3	4.25
103	13	2	2	1.95561	2	2	2	1	4	3	2	1	3	2	2	2	3	3	2	1	1	1	1	3	3	3	2	3	3	3	2	3	2	2	3	1	2	2	2	3	3	2.56941	3	2	3	3	2	3	2
104	14	2	3	2	2	2	2	2	3	2	2	2	3	2	2	3	2	2	2	3	2	2	3	1	3	2	2	3	3	3	3	3	2	3	3	3	3	2	3	2	3	3	2	2	2	3	4	5	2
105	15	2	3	1.95561	2	2	2	2	2	2	2	2	2	3	5	5	5	3	3	4	4	4	4	3	3	3	4	4	4	4	4	4	4	4	4	4	4	1	4	1	4	4	1	1	1	5	5	5	2
106	13	1	2	2	2	2	3	2	5	2	3	2	2	2	2	2	2	2	2	2	3	3	5	3	3	3	3	3	4	4	2	4	3	3	3	3	3	1	4	1	4	3	2	2	2	3	3	3	2.5
107	15	2	3	2	2	2	3	2	4	2	2	3	3	2	3	2	2	3	2	3	1	1	1	2.45455	3	2	1	3	2	1	3	1	1	3	1	3	2	3	2	3	3	1	2	3	4	3	2	4	2.25
108	15	1.55231	3	2	2	2	3	4	3	3	3	4	4	4	3	4	4	3	3	2	3	3	4	3	3	4	3	2	4	2	3	3	3	3	4	4	3	2	4	2	3	4	1	2	1	4	4	4	3.25
110	15	1	3	2	1	1	2	3	2	2	3	4	3	2	4	3	3	2	1	4	5	4	4	1	2	3	2	3	2	2	3	4	1	1	2	2	3	1	2	2	3	2	2	2	2	3	3	4	2.5
111	14	1	3	2	1	1	1	2	3	3	4	5	4	3	4	5	2	2	3	4	3	2	3	1	2	3	3	4	4	3	2	3.00704	3	4	1	2	3	3	1	1	3	2	2	1	3	3	3	3	2.5
112	13	1	1	2	1.47837	1.68496	2	1	3	5	1	1	2	2	1	3	4	2	2	1	2	2	2	2	1	2	3	3	1	3	2	2	1	1	2.95529	2	1	3	2	2.86215	1	2	4	4	4	3	3	3	2.25
113	14	1	2	2	3	1	2	2	2	2	3	3	3	3	2	3	2	3	2	3	3	3	3	1	2	3	4	3	3	2	1	2	3	2	3	2	3	3	3	4	1	2	2	4	3	1	3	2	2.25
114	14	1	2	2	2	1	3	4	5	3	3	4	3	2	5	2	5	2	3	1.75887	2	4	3	3	2	1	4	4	4	4	3	4	2	3	3	2	2	2	1	3	3	4	3	4	4	3	2	3	3.25
115	13	2	1	2	1	1	3	3	5	4	4	2	4	3	2.54245	3	4	3.21378	3	4	1	1	1	3	3	3	2	3.14929	2	2	3	2	2	2.57143	2	2.39344	3	2	2.64858	3	3	2	2	1	3	4	1	1	3.5
117	14	1	2	2	1	1	2	3	3	2	2.10451	4	2	2	2	3	5	3	4	2	3	1	1	2	3	1	2	3	2	3	1	2	2	2	4	2	4	3	2	2	3	1	3	3	2	3	2	3	2.27613
118	13	1	3	1.95561	1	1	1	1	2	2	1	3	3	2	2	3	3	4	2	5	5	2	2	1	1	2	2	2	2	2	2	2	2	2	2	2	2	3	2	3	2	2	3	3	3	2	2	2	1.25
119	15	2	3	1.95561	3	2	2	2	3.11321	1	1	2	2	2	2	2	2	2	1	1	1	1	2	4	3	4	4	4	4	4	4	4	4	4	4	4	3	2	3	2	4	4	1	1	1	5	5	5	1.5
120	14	1	2	2	3	4	3	3	4	4	2.10451	3	5	1	5	5	5	5	1	1	1	1	1	3	2	4	1	4	4	4	4	4	3	4	4	4	2	4	4	3	4	4	2	4	4	3	2	4	3.02613
121	16	1	3	1.95561	4	4	5	4	5	3	1	1	2	5	3	5	3.01412	4	5	5	3	5	4	2.45455	3	3	2	4	2	4	3	4	3	3	3	4	4	1	4	1	4	3	3	4	4	1	1	1	3.25
123	14	2	2	1.95561	1.47837	1.68496	1	1	4	1	1	4	1	1	3	2	1	1	1	1	1	1	1	4	3	4	2	4	4	3	4	4	4	4	4	2	2	3	2	3	2	2	3	3	3	3	3	3	1
124	14	1	2	2	1	2	2	1	4	2	3	2	3	2	3	4	2	2	4	2	1	1	1	4	4	4	4	4	4	4	3	4	3	2	2	2	3	3	3	2	3	3	2	2	2	3	2	2	2
125	16	2	3	1.95561	1	1	2	3	4	3	5	3	2	3	4	3	5	3	2	3	4	1	1	2	1	3	1	4	4	3	2	3	3	2	4	1	2	4	2	4	3	3	4	4	4	3	3	3	3.25
126	13	2	1	2	2	2	3	3	4	3	4	4	2	3	5	5	5	5	2	3	1	1	1	3	3	4	3	4	3	4	3	4	3	4	4	3	3	3	3	3	3	3	3	3	3	3	4	4	3.25
127	14	2	2	1.95561	1	1	2	1	2	1	1	2	3	1	2	2	2	2	1	1	1	1	1	3	2	3	3	3	3	3	3	3	2	3	3	2	3	3	3	3	3	3	3	3	3	3	3	3	1.25
128	14	1	1	2	1	2	1	2	2	3	3	2.74408	1	3	2	4	3	1	1	1	1	1	1	2	1	2	3	2	3	2	1	3	2	1	3	1	2	3	2	4	3	2	4	2	3	2	1	1	2.25
129	13	2	1	2	2	2	2	2	1	5	5	1	1	2	2	2	2	1	1	1	1	1	1	1	1	1	1	4	4	1	3	3	1	2	2	1	4	4	4	4	3	4	4	4	4	1	1	2	3.5
130	14	2	1	2	2	2	2	1	3	1	1	2	3	2	3	1	4	3	2	1	2	1	4	3	2	4	2	1	3	2	4	3	3	2	4	3	3	3	2	3	3	1	3	2	3	5	3	4	1.25
131	13	2	1	2	2	1	2	2	3	1	1	1	2	3	5	4	5	4	1	3	1	3	3	2	2	2	3	2	1	3	4	2	3	2	4	1	2	4	4	4	3	3	2	4	4	3	3	3	1.5
132	13	2	1	2	1	1	3	2	5	1	2	1	2	2	3	5	4	4	2	1	3	1	1	3	2.45176	1	3	3	3	3	3	3	3	4	4	1	1	4	3	4	3	2	2	3	3	3	1	2	2
133	14	2	1	2	2	1	3	4	5	4	4	4	2	2	2	4	4	4	2	1	1	1	1	3	3	3	3	3	3	3	3	3	3	3	3	3	3	2	3	2	3	3	2	2	2	3	2	3	3.75
134	13	2	1	2	1	1	2	2	4	1	1	3	1	1	1	1	3	2	1	1	1	1	1	2	1	2	1	3	1	3	1	3	1	1	3	1	1	4	3	3	3	2	4	4	4	3	3	4	1.5
135	13	2	1	2	1	2	2	1	1	1	1	1	1	1	1	2	2	1	1	1	1	1	1	2	1	1	1	3	3	2	1	3	1	2	2	1	1	4	3	4	2	1	4	4	4	3	2	2	1.25
136	14	2	3	1.95561	2	2	3	4	4	4	3	3	3	3	3	3	3	3	4	3	3	4	3	3	3	3	3	3	3	3	3	3	3	3	3	3	3	2	2	3	2	2	2	3	2	3	2	3	3.5
137	13	2	1	2	2	2	1	3	4	1	1	2	1	1	1	1	2	2	1	5	1.40515	1	1	1	2	2	1	4	4	2	1	2	1	1	2	1	1	3	1	4	1	1	4	4	4	4	3	2	1.5
138	15	1	1	2	1	1	1	3	4	1	1	3	5	1	4	4	3	4	2	1	1	1	3	2	1	3	2	2	3	1	3	1	3	2	3	2	2	1	3	4	3	1	3	1	3	2	2	2	1.5
139	14	2	1	2	2	2	1	2	1	1	2	3	1	1	1	1	4	4	1	1	3	4	1	1	2	2	1	1	2	2.60993	1	2	1	2	1	1	2	2	4	1	1	3	1	4	1	3	2	2	1.5
140	13	2	1	2	2	2	2	3	4	2	3	2	2	1	1	3	2	1	1	2	1	1	1	3	2	3	2	3	4	3	2	4	4	2	2	2	1	4	1	3	3	3	2	4	4	2	3	3	2.5
141	12	2	1	2	1	3	2	1	4	1	1	2	1	1	3	2	2	1	1	1	1	1	1	3	2	2	2	1	1	2	1	2	2	1	2	2	2	3	1	3	1	2	4	3	4	3	3	3	1.25
142	13	2	1	2	3	3	1	1	1	1	2	2	2	1	1	2	1	2	1	1	1	1	1	2	2	3	3	3	3	3	3	3	3	2.57143	2	2	2	3	4	2	3	3	2	2	2	1	1	1	1.25
143	13	1	1	2	2	1	2	2	4	1	1	3	3	4	3	1	3	2	4	3	2	3	4	2	1	3	2	2	3	2	3	2	3	2	2	2	3	2	3	3	3	2	3	2	3	4	4	1	1.5
144	14	1	1	1	3	3	1	1	4	2	3	3	2	1	3	3	3	3	1	1	1	1	1	2.45455	3	3	3	3	3	3	3	3	3	3	3	3	3	2	3	2	3	3	2	2	2	3	3	3	1.75
145	14.539	1	1	2	2	2	2	2	4	1	1	1	2	1	1	1	4	4	2	1	1	1	1	1	2	3	1	2	2	3	3	2	1	2	2	3	2	4	2	3	1	3	3	4	2	3	3	3	1.5
146	13	2	1	2	2	3	2	4	5	3	2	3	1	2	2	4	3	2	1	1	1	1	1	2	3	2	1	4	3	2	4	4	4	2	2	3	3	3	2	2	3	3	2	3	3	4	4	4	2.75
147	13	2	2	1	4	4	1	2	3	4	5	1	2	3	3	2.91489	2	5	2	5	2	1	3	2	1	3	2	4	2	3	1	3	2	3	4	2	4	4	3	3	3	2	1	3	2	5	5	5	3
148	12	2	1	2	2	2	3	3	4	4	3	5	2	1	5	3	5	5	1	1	1	1	1	3	4	4	2	4	4	4	2	4	2	3	4	3	3	4	3	2.86215	2	3	2	4	4	2	1	4	3.25
149	13	2	1	2	1	2	2	3	4	1	1	5	5	1	4	1	1	4	3	4	5	1	1	3	4	4	2	4	4	4	2	4	2	3	4	3	3	4	3	2	2	2.56941	2	4	4	1	1	1	1.75
150	13	2	2	2	1	2	2	1	4	1	1	2	2	1	3	3	2	2	1	1	1	1	1	3	2	2	2	1	1	2	1	2	2	1	2.95529	2	2	3	1	3	1	2	3	4	3	5	5	5	1.25
151	14	1	1	2	2	2	1	1	3	2	2	3	2	3	2	3	2	3	2	3	2	3	4	1	2	2	2	1	1	1	1	2	2	2	2	2	3	4	2	2	2	2	2	3	2	3	2	3	1.5
152	14	1	1	2	2	2	2	2	5	5	5	5	2	1	5	5	3	5	1	1	1	1	1	3	3	3	3	3	3	3	3	3	3	3	3	3	3	4	3	4	3	3	2	4	4	3	3	3	3.5
153	12	2	1	2	1	1	1	1	1	1	1	2	1	1	1	1	1	1	1	1	1	1	1	3	1	3	1	3	1	1	1	1	1	1	4	1	1	4	1	4	1	1	4	4	4	3	3	3	1
154	13	1	1	2	4	4	4	4	4	3	3	4	3	3	2	4	4	4	3	4	5	3	4	3	3	2	3	2	3	2	3	1	3	2	3	2	3	2	2	3	1	3	2	2	2	4	4	3	3.5
155	13	1	1	2	3	3	1	1	1	2	2	2.74408	1	1	1	1	1	1	1	1	1	1	1	1	4	3	1	3	3	3	3	3	1	3	3	3	3	4	1	4	3	3	2	2	2	5	5	5	1.5
156	13	2	1	2	2	2	2	3	1	1	2	3	3	2	3	2	3	2	1.64941	1	2	1	1	2	2	3	1	3	2	3	2	4	2	3	1	2	3	3	1	3	3	4	4	2	3	5	4	1	2
157	15	2	3	2	4	4	5	5	5	5	1	1	5	5	5	5	5	5	5	5	5	2	5	3	3	3	3	4	3	3	3	4	3	4	3	3	3	2	3	1	3	4	2	1	2	5	5	1	4
158	15	2	3	1.95561	2	2	2	2	1	2	1	2	2	2	2	2	2	2	2	1	1	1	1	2	2	2	3	3	3	3	3	3	2	3	3	3	3	3	3	2	2	1	4	4	4	4	4	4	1.75
160	15	2	3	2	1	2	2	3	2	3	2	5	2	4	3	2.91489	4	1	3	2	3	5	3	4	3	4	1	4	3	3	2	3	4	3	2	3	4	3	2.64858	4	3	2	1	3	1	5	5	5	2.5
161	15	1	3	2	1	1	1	1	2	2	2	3	3	2	2	3	1	2	1	1	1	2	1	3	2	3	3	3	3	2	3	3	3	3	2	3	3	3	3	3	2	3	2	3	3	1	1	1	1.5
162	15	1	3	2	1	1	1	1	4	1	1	4	2	1	1	4	3	4	2	2	1	1	1	3	4	3	2	3	3	2	2	3	3	3	3	3	2	2	3	3	3	2	3	3	3	3.0967	2.56132	2.41038	1
163	16	1	3	2	1	1	1	1	4	1	1	2	1	3	1	2	3	3	1	1	4	2	1	3	4	3	2	3	3	2	3	3	3	3	3	3	3	2	3	3	2	3	2	2	2	2	2	2	1
164	15	2	3	2	1	1	2	1	2	2	1	2	1	2	3	1	1	2	1	1	3	2	1	3	3	3	2	3	3	2	2	3	3	3	3	3	3	3	3	2	2	3	3	2	3	2	2	3	1.5
165	15	1	3	2	1	2	2	2	4	3	3	5	1	1	5	3	4	4	1	1	1	1	1	2	4	3	2	4	3	2	3	3	3	2	3	3	3	3	3	3	3	3	2	2	3	2	1	1	2.5
166	15	1	3	1.95561	2	2	2	2	2	1	2	3	2	1	3	3	4	3	1	2	1	1	1	2	3	3	3	2	2	2	2	3	3	2	3	2	3	2	3	3	2	2	2	2	2	3.0967	2.56132	2.41038	1.75
167	15	2	3	2	2	1	1	1	3	1	3	2	1	1	4	4	1	4	1	1	1	1	1	2	3	2	1	4	3	1	2	3	1	2	3	1	2	2	2	2	2	2	2	1	3	2	1	1	1.5
168	16	1.55231	2	1.95561	3	3	3	2	5	2	2	4	3	5	2	4	4	4	2	3	3	1	2	3	2.45176	3	4	4	4	4	3	4	3	4	4	2	1	4	1	4	2	1	2	2	4	3.0967	2.56132	2.41038	2.25
169	15	1	2	2	1	1	1	2	4	3	2	4	4	2	4	5	4	5	1	1	1	1	1	2	2	2	1	3	2	4	3	4	1	2	3	3	3	4	3	3	2	2	1	3	3	2	2	1	2
170	14	1	2	2	1	2	1	2	1	1	1	1	1	1	1	1	1	1	1	1	1	1	1	1	1	1	1	4	2	1	1	3	1	1	4	2	2	3	3	4	2	3	2	2	3	3	4	1	1.25
172	14	1	2	2	1	2	3	2	4	3	3	2	1	1	3	4	2	4	1	1	1	1	1	3	3	3	2	3	3	2	1	3	2	3	3	3	3	3	3	3	3	3	2	3	3	4	4	2	2.75
173	14	1	2	2	1	1	1	1	3	1	1	2	1	1	1	2	2	3	1	1	1	1	1	1	2	2	2	3	2	2	2	3	2	2	3	2	2	3	3	3	2	2	3	3	3	2	2	2	1
174	15	2	2	1.95561	1	1.68496	2	2	3	1	2	4	4	1	1	4	4	5	1	1	1	1	1	2	3	2	2	3	2	2	2	3	2	2	3	3	3	3	3	3	3	3	3	3	3	3	2	3	1.75
175	14	1.55231	2	2	1	2	3	3	2	1	1	5	1	1	1	3	4	5	1	1	1	1	1	2	3	2	2	4	4	4	4	3	4	3	3	4	4	4	4	4	4	4	4	4	4	5	4	1	2
176	15	2	2	2	2	1	1	1	2	1	1	4	4	2	2	5	5	4	2	4	1	1	1	3	3	3	2	4	4	4	3	3	3	2	3	2	3	2	3	3	3	3	3	3	3	3	2	1	1
178	14	1	2	2	1	2	1	1	3	2	3	2	1	1	2	4	3	4	1	1	1	1	1	3	3	3	3	3	3	2	2	3	2	2	2	3	2	3	3	3	3	3	4	3	3	3	3	2	1.75
179	14	1.55231	2	1.95561	1	2	1	1	5	1	1	5	1	1	2	1	3	5	1	1	1	1	1	1	2	2	1	3	3	3	3	3	3	3	3	3	3	4	3	4	3	3	4	4	4	1	1	1	1
180	15	1	2	1.95561	1	2	2	2	4	3	2	3	2	2	3	4	3	3	2	2	1	2	1	3	2	3	3	4	2	3	3	3	4	2	3	2	2	3	3	3	2	3	2	3	2	3	2	1	2.25
181	14	2	2	1.95561	2	2	1	1	1	1	1	2	1	1	1	3	3	2	1	1	1	1	1	2	3	2	2	2	2	2	1	2	3	2	2	4	3	4	3	4	3	2	3	2	4	3	2	1	1
182	15	2	2	2	1.47837	1	2	3	3	1	1	3	1	3	1	2	4	4	3	1	1	1	1	3	2	3	2	4	3	3	1	4	2	2	3	1	2	4	3	3	3	3	2	2	3	3	3	3	1.75
183	13	2	2	2	1	1	2	2	4	2	2	3	1	1	2	4	4	4	1	2	1	1	1	3	2	2	2	4	4	4	2	4	4	4	4	3	3	4	3	3	4	4	3	3	4	3	3	3	2
185	14	2	2	2	1	2	2	2	4	2	2	3	1	1	2	4	4	4	1	2	1	1	1	3	2	2	2	4	4	4	2	4	4	4	4	3	3	4	3	3	4	4	3	3	4	3	3	3	2
186	15	2	2	2	1	2	1	1	4	1	1	4	1	1	4	4	4	4	1	1	1	1	1	3	4	3	2	4	3	3	3	2	4	2	3	3	3	4	3	4	2	3	2	2	3	4	2	3	1
187	15	2	2	2	2	2	1	1	1	1	1	1	1	1	1	1	1	1	1	1	1	1	1	1	2	2	2	3	2	2	1	1	1	1	1	2	2	4	3	3	1	3	4	4	4	3	1	1	1
188	15	2	2	2	1	1	2	2	3	1	1	3	1	1	3	4	4	4	1	2	1	1	1	2	2	2	3	4	4	4	2	4	4	4	4	2	3	2	3	3	4	4	4	2	2	3	1	1	1.5
189	15	2	2	2	1	1	1	2	3	2	2	2	2	2	2	5	3	5	1	1	1	1	1	4	2	2	2	3	2	2	2	4	3	2	3	3	3	2	3	3	3	3	3	2	3	3	2	2	1.75
190	14	1	2	2	1.47837	1	3	2	1	1	2	1	4	2	5	4	5	5	1	1	1	1	1	3	3	4	1	3	3	3	2	2	1	3	4	1	2	4	3	2	2	3	1	2	2	2	1	1	2
191	15	2	2	2	1	1	2	2	1	1	1	1	1	1	1	1	1	1	1	1	1	1	1	1	2	2	2	3	2	2	2	2	2	2	2	2	2	3	3	3	3	2	3	2	3	3	1	1	1.5
193	15	2	2	2	1	2	2	3	2	2	1	2	1	3	2	1	2	2	1	1	1	1	1	2	2	2.61229	2.20095	3	1	2	2	1	1	1	2	1	2	3	1	3	2	1	3	4	4	3	2	2	2
194	14	2	2	2	1	1	2	2	3	2.03059	1	1	2.05855	1	2.54245	2.91489	2	3.21378	1.64941	1.75887	1	1	1	1	1	1	1	1	1	1	1	1	2	1	2.95529	1	2	2.97424	1	2	1	1	4	4	3	3	2	3	1.75765
195	15	1	2	2	2	1	1	2	3	3	4	4	3	1	3	5	5	5	1	1	1	1	1	3	3	3	1	4	4	4	4	4	4	4	4	3	3	4	3	4	3	4	2	4	4	5	4	2	2.5
197	14	2	2	2	1	2	1	1	1	1	1	1	1	1	1	1	1	1	1	1	1	1	1	2	2	2	2	3	2	2	2	3	2	2	2	2	2	3	3	2	3	3	3	3	3	3	3	2	1
198	13	2	2	2	1	1	1	2	3	1	1	3	1	1	3	4	4	4	1	2	1	1	1	2	2	2	3	4	4	4	2	4	4	4	4	3	3	3	3	3	4	4	4	2	2	3	3	1	1.25
199	15	1.55231	2	1.95561	1	1	3	3	2	2	3	2	3	1.65421	2	3	2	4	2	1	1	1	1	3	3	3	2	3	4	3	3	4	2	2	3	2	3	3	3	2	3	3	3	3	3	4	4	4	2.75
200	14	1	2	2	1	3	1	2	5	1	1	4	1	1	1	5	5	5	1	1	1	1	1	3	3	3	1	4	4	3	3	4	3	3	3	2	2	3	3	3	2	2	3	4	4	3	2	2	1.25
202	15	2	2	2	1	2	1	2	4	2	1	1	3	3	4	5	2	4	1	1	1	1	1	3	1	3	2	3	2.92506	3	3	3	3	2	3	2	2	3	3	3	2	3	3	3	3	3	2	2	1.5
203	14	2	3	1.95561	1	1	2	2	4	2	2	2	3	3	2	3	4	4	2	2	1	1	1	2	2	3	3	4	3	2	2	3	1	3	4	2	2	4	2	4	2	2	3	2	2	3	3	3	2
204	15	2	3	2	1	1	2	2	4	2	3	4	2	1	3	4	5	5	2	1	3	1	2	3	3	3	3	4	3	2	4	3	1	3	4	2	3	4	2	4	2	2	3	2	2	2	2	2	2.25
205	15	2	3	2	1	1	2	2	4	4	4	4	1	1	4	4	4	4	1	1.75887	1	1	1	3	3	3	3	3	3	3	3	3	3	3	4	2	2	2	3	3	3	2	2	2	2	4	3	2	3
206	15	2	3	2	1	1	2	1	3	1	2	3	1	1	1	1	2	3	1	1	1	2	1	2	1	3	2	4	4	3	1	3	2	1	4	2	2	2	2	2	3	1	3	2	1	4	2	3	1.5
207	16	2	3	2	1	1	3	3	5	4	3	5	4	3	4	5	5	5	1	3	1	1	1	3	3	3	3	4	4	4	4	4	4	4	4	3	3	3	3	4	3	3	2	2.75352	3	4	3	3	3.25
208	15	2	3	2	1	1	1	1	3	1	1	3	1	1	1	1	1	1	1	1	1	1	1	1	1	1	1	3	1	1	1	1	1	1	1	1	1	2	1	2	1	1	2	2	2	2	2	2	1
209	16	1	3	2	1	2	1	3	3.11321	2	2.10451	2	2	2	2	2	2	2	2	2	2	2	2	2	4	2	3	3.14929	2	2	2	2	2	2	3	3	3	2	3	2	3	3	2	2	2	3	4	2	2.02613
210	15	2	3	2	1	1	2	2	4	2	1	2	1	1	4	1	3	4	1	3	1	1	1	3	3	3	2	3	3	2	2	4	4	3	3	3	1	2	2	2	3	2	2	2	3	4	3	2	1.75
211	16	2	3	2	1	1	2	3	3	4	2	2	1	1	2	5	3	2	1	1	1	1	1	3	3	4	2	4	4	3	3	4	4	4	4	2	2	3	3	3	3	2	3	3	3	3	2	3	2.75
212	17	2	3	1.95561	1	3	2	3	3	4	4	2	3	3	1	3	3	4	2	1	3	1	2	4	3	2	3	3	3	2	4	3	4	4	2	3	1	3	2.64858	3	3	3	3	4	3	3	2	2	3.25
213	15	2	3	2	1	1	2	3	3	1	1	4	3	3	4	2	3	5	4	2	2	4	3	3	3	4	3	4	3	3	3	4	2	3	3	3	3	3	3	3	4	3	3	2	3	3	2	3	1.75
214	15	1	3	2	1	2	3	4	1	3	3	2.74408	1	1	2	5	5	5	1	1	1	1	1	4	4	4	2	4	1	4	4	4	4	2	4	4	4	4	4	3	3	4	1	4	4	3	3	3	3.25
215	15	2	3	2	1	2	2	2	5	2	2	4	4	3	4	5	5	5	1	2	1	1	1	4	3	3	2	3	3	3	4	3	4	2	3	3	3	4	3	2	3	2	2	2	3	2	2	2	2
217	16	2	3	2	1	2	2	3	5	3	1	2	1	1	1	3	3	4	1	1	1	1	1	3	3	3	3	3	4	3	2	4	4	4	4	1	2	2	2	2	2	1	2	2	4	3	2	2	2.25
218	14.539	2	3	1.95561	1	2	2	3	4	2	4	3	4	3	3	2.91489	2	4	3	2	3	2	3	2	2	2	2	2	2	2	3	3	3	2.57143	2	3	2.45199	3	3	2	2	3	2	2	3	2	2	2	2.75
219	15	1	3	2	1	2	2	5	2	4	3	2	5	1	1	4	2	1	2	1	3	1	3	2	2	2.61229	1	2	2.92506	3	1	3	3	2	3	3	2.45199	3	1	3	2	2.56941	4	3	4	3	3	2	3.5
220	16	2	3	2	1	2	2	2	4	3	3	3	1	1	2	4	5	5	2	3	1	1	1	3	3	2	1	3	3	2	3	3	2	3	3	3	3	4	4	4	1	3	3	3	3	4	4	3	2.5
221	15	2	3	2	1	2	1	1	4	1	1	2	1	1	3	4	3	4	1	1	1	1	1	2	3	3	1	4	4	3	1	3	2	3	3	2	1	3	3	3	3	2	2	1	3	4	3	2	1
222	15	2	3	2	1	1	1	1	5	1	1	5	1	1	1	5	5	1	1	1	1	1	1	1	1	1	1	1	1	1	1	2	2	2	1	3	3	2	2	2	2	2	2	2	2	3	3	1	1
223	15	1	3	2	1	1	2	2	5	2.03059	1	3	3	2	5	5	5	5	1	1	1	1	1	2	2	3	3	4	4	4	4	4	3	4	4	3	3	4	4	4	3	4	2	3	4	3	3	2	1.75765
224	15	1	3	2	1	1	1	1	5	1	1	5	1	1	5	5	5	5	1	1	1	1	1	1	1	3	1	3	3	3	1	4	1	4	4	1	2	4	3	4	3	2	2	3	3	3	2	2	1
225	14	1	3	2	1	2	2	3	3	2	2	4	1	1	2	2	1	4	1	1	1	1	1	3	3	2	2	3	3	2	3	3	3	3	3	3	3	3	3	3	3	2	3	2	2	1	1	1	2.25
226	14	1	3	2	2	1	3	4	5	2	2	3	1	1	2	3	4	2	2	1	1	1	1	3	3	2	2	4	4	2.60993	3	4	4	3	4	2	2	3	3	3	3	3	2	3	3	4	4	5	2.75
228	14	1.55231	2.24029	2	2	1	3	2	3	2	2	2	2	2	3	4	4	5	2	1	1	1	1	2	3	3	2	3	2	2	3	2	4	2	3	2	2	3	3	3	3	3	3	3	4	2	3	2	2.25
229	15	1	3	2	1	1	2	2	2	2	2	2	2	2	2	2	2	2	2	2	2	2	2	2	2	3	3	3	2	1	2	3	1	3	2	2	2	3	2	3	2	2	3	3	3	2	2	2	2
232	16	1.55231	3	1.95561	2	2	3	3	3	2	1	4	3	1	4	5	5	4	2	1	1	1	1	2.45455	2	1	2	4	4	4	2	1	1	2	2	3	1	4	2	1	3	2	1	1	4	3	2	2	2.25
233	15	2	3	2	1	1	2	2	2	2	2	2	2	2	2	2	2	2	2	2	2	2	2	2	3	1	2	3	1	1	2	2	2	2	3	2	3	2	2	2	1	2	3	2	3	3	2	2	2
235	15	1	3	2	1	1	4	3	4	2	3	3	2	3	3	4	4	3	2	3	1	1	1	3	4	2	2	3	3	2	3	3	3	2	3	2	2	2	3	1	2	3	2	1	3	4	3	2	3
236	15	1	3	2	1	1	2	4	3	3	4	3	2	4	4	3	3	4	2	2	4	1	5	3	4	3	2	3	3	3	4	4	4	2.57143	4	3	3	3	3	2	3	3	2	2	2	2	2	2	3.25
237	14	2	3	2	1	2	3	4	4	3	3	3	1	1	4	4	3	3	1	2	1	1	1	2	3	2	2	4	3	2	2	3	4	3	4	4	3	4	4	4	4	3	3	3	4	5	4	4	3.25
240	14	1	3	2	3	1	2	3	3	3	2	5	1	1	2	2	1	1	1	1	1	1	1	3	2	3	1	3	3	3	2	2	2	2	3	2	2	3	2	3	2	2	3	3	3	3	2	3	2.5
241	15	2	3	2	1	2	3	2	3	2	2	2	3	1	2	3	3	3	1	1	1	1	1	2	2	2	2	3	2	2	2	3	2	2	2	2	2	2	2	2	2	2	2	2	2	3	3	2	2.25
242	15	1	3	2	1	1	3	2	3	2	3	3	2	3	3	3	3	2	2	2	3	3	2	2	4	2	2	3	3	3	2	3	2	2	2	3	3	2	3	3	2	3	3	2	3	2	1	1	2.5
244	15	2	3	2	2	2	2	2	2	1	1	2	1	1	1	1	2	2	1	1	1	1	1	2	2	2	2	3	3	2	3	3	3	3	3	2	3	3	2	3	2	3	3	2	2	3	3	2	1.5
245	15	1	3	1.95561	2	1	1	1	3	1	1	2	1	2	1	4	4	5	2	1	1	1	1	4	1	3	4	4	4	4	4	4	3	4	4	4	4	4	3	3	2	4	4	3	4	1	1	1	1
246	15	1	3	2	2	1	1	2	1	3	4	2	4	3	2	5	2	4	2	4	3	4	3	1	2	1	2	1	3	2	4	1	2	4	2	2	1	2	2	1	2	3	3	1	3	1	1	1	2.5
247	15	2	3	2	1	3	3	2	2	2	2	3	1	1	1	4	4	1	1	2	1	1	1	2	3	2	1	3	2	2	1	2	3	2	3	2	2	3	3	2	2	2	2	2	3	3	3	1	2.25
248	15	2	3	2	2	2	1	1	5	1	1	4	1	1	2	4	4	5	1	1	1	1	1	3	3	3	1	4	4	3	3	4	4	3	3	3	3	3	3	3	3	3	2	2	3	3	2	2	1
249	15	2	3	2	2	1	2	3	4	1	2	3	1	2	2	1	3.01412	2	1	1	1	1	1	3	3	2	2	4	3	2	3	3	4	2	3	2	3	4	4	3	3	3	2	4	3	3	3	1	2
250	15	1	3	2	1.47837	1.68496	3	2	3	3	4	3	3	1.65421	2	3	3	3	3	3	2	2	3	3	1	3	2	3	3	3	3	3	3	3	3	3	3	3	3	3	3	2	2	3	2	2	2	2	3
251	15	2	3	2	1	1	2	2	4	1	2	3	2	1	2	3	2	3	1	1	1	1	1	2	2	2	3	3	3	3	3	4	2	3	3	2	3	3	3	4	2	2	2	4	4	3	3	2	1.75
253	15	2	3	2	2	2	2	2	2	1	1	2	1	1	1	1	1	1	1	1	1	1	1	2	2	2	2	2	2	2	2	2	2	2	2	2	2	3	2	3	2	2	3	3	3	2	3	2	1.5
254	15	1	3	2	1	1	3	3	5	2	2	4	3	1	2	4	4	4	1	1	1	1	1	4	4	3	2	4	4	3	3	4	4	3	4	3	3	4	3	3	3	3	3	3	4	3	2	1	2.5
255	15	2	3	2	1	2	1	1	4	3	2.10451	1	1	1	3	5	2	1	1	1	1	1	1	3	2	3	1	4	4	3	2	4	1	2	4	3	3	4	3	3	3	2	2	4	4	3	3	3	1.77613
257	15	2	3	2	1	1	1	1	4	3	3	4	1	1	3	5	2	1	1	1	1	1	1	3	2	3	4	3	3	3	4	4	2	4	3	3	3	4	3	3	3	2	2	4	4	3	2	3	2
258	14	1	2.24029	2	1	1	2	2	2	1	3	3	1	1	1	2	3	5	1	3	1	1	1	4	3	3	3	3	3	3	3	3	2	2	2	2	3	1	4	3	2	3	1	2	3	3	4	2	2
260	15	2	3	2	1	2	3	3	5	2	3	3	1	1	5	3	1	1	1	3	1	1	1	3	3	3	2	3	3	2	3	3	3	3	3	3	2	4	3	4	3	3	4	4	4	3	2	3	2.75
261	14	2	3	2	1	2	2	4	2	1	1	1	2	1	3	3	4	2	2	1	1	1	2	3	2	2	1	3	3	2	4	3	2	3	3	2	3	3	2	4	4	3	2	3	3	3	2	4	2
262	14	2	3	2	1	2	3	3	5	3	3	5	1	1	4	5	4	5	1	5	1	1	1	3	3	2	2	3	3	3	2	1	3	3	3	2	2	3	2	3	3	2	2	2	3	4	3	3	3
263	14.539	2	1	2	2	2	3	1	1	3	1	1	1	1	1	1	1	1	1	2	1	1	1	1	2	2	2	2	2	2	2	3	2	2	3	2	2	2	3	2	3	3	2	2	2	3	2	1	2
264	16	1	3	2	1	1	2	3	5	2	2	4	3	1	4	4	5	5	1	2	1	3	1	3	3	4	1	4	4	1	1	4	4	4	4	4	3	4	3	2	3	3	2	3	4	4	3	3	2.25
265	16	1.55231	2.24029	1.95561	2	1	3	2	1	2	3	3	1	1	1	1	1	1	1	1	1	1	1	1	3	3	2	3	3	2	2	3	2	2	3	3	3	2	3	3	3	2	2	2	2	2	2	2	2.5
267	16	2	3	1.95561	1	1	3	4	5	5	5	5	1	1	4	5	4	5	1	1	1	1	1	3	2	3	1	4	3	4	4	4	4	2	3	1	1	4	3	4	3	2	3	4	4	3	3	2	4.25
268	15	1	3	1.95561	3	2	1	1	2	1	1	1	1	1	2	2	2	2	1	1	1	1	1	3	3	2	4	4	4	4	3	4	4	4	4	4	3	4	4	4	3	3	4	4	4	2	2	2	1
269	16	1	3	2	1.47837	1.68496	2	3	5	3	3	2.74408	1	1	2	4	3.01412	4	1	1	1	1	1	3	3	3	3	3	3	3	3	3	3	3	3	2	2	2	3	2	2	3	2	2	2	3	3	3	2.75
270	16	1	3	2	2	1	2	2	1	1	1	3	1	1	1	2	3	1	1	1	1	1	1	3	2	3	1	4	4	3	2	4	3	4	4	3	4	3	3	3	3	2	2	1	1	3	4	2	1.5
272	15	1	3	2	2	2	2	3	3	2	3	4	2	2	4	5	3	4	2	1	1	2	2	2	2	2	3	4	2	2	3	3	3	2	3	2	3	2	2	2	2	2	4	3	3	3	2	2	2.5
273	15	2	3	2	1	2	3	4	5	5	5	5	1	1	4	5	4	5	1	1	1	1	1	3	2	3	1	4	3	4	4	4	4	2	3	1	1	4	3	4	3	2	3	4	4	4	3	4	4.25
274	15	2	3	2	1	2	1	2	3	1	2	3	1	1	2	3	2	1	1	2	1	1	1	3	1	3	2	3	3	2	2	3	2	2	3	1	1	3	2	4	2	2	4	2	3	4	3	2	1.5
275	15	2	3	2	3	1	2	3	2	2	3	3	1	1	2	1	2	2	1	1	1	1	1	2	3	2	2	3	3	2	2	3	3	2	3	2	3	4	2	3	3	3	4	4	4	3	3	3	2.5
277	14	2	3	2	3	2	3	4	2	3	2	2	1	1	2	3	3	2	1	1	1	1	1	3	3	3	4	4	4	3	3	4	3	4	4	2	3	3	3	3	3	3	3	4	4	4	2	3	3
278	16	2	3	2	1	2	3	2	3	2	2	3	3	2	2	3	2	2	1	1	1	1	1	3	1	4	1	4	3	3	4	4	1	2	3	2	4	2	2	2	1	2	2	1	1	3	3	3	2.25
279	16	1	3	2	1	1	1	3	1	2	2	4	5	1	1	5	2	5	1	5	1	1	1	2	4	4	2	4	4	4	3	4	4	2	4	4	4	4	4	2	4	4	3	1	1	3	1	1	2
280	15	2	3	2	1	2	3	4	5	3	4	5	5	3	5	5	5	5	1	1	1	1	1	3	3	3	2	3	3	3	3	3	4	3	3	2	2	3	3	3	3	2	3	3	3	3	2	2	3.5
281	16	2	3	2	2	1	1	1	1	1	1	2	1	1	2	2	2	2	1	1	1	1	1	2	3	3	2	4	4	3	2	4	2	2	3	3	3	4	3	3	3	3	4	3	3	3	3	1	1
282	15	2	3	2	2	2	2	3	1	1	1	2	1	1	2	2	2	2	2	1	1	1	1	2	3	2	3	3	3	3	1	2	2	2	3	3	3	3	3	4	3	2	3	4	4	4	4	4	1.75
283	14	1	3	2	1	1	1	1	3	1	1	3	1	1	1	3	1	1	1	1	1	1	1	2	1	2	1	2	2	2	2	2	1	1	2	2.39344	3	2	3	3	3	3	2	2	3	4	4	1	1
284	16	2	3	2	1	2	5	5	5	5	5	5	1	1	5	5	5	5	1	1	1	1	1	4	3	3	4	4	4	4	4	4	4	4	4	1	4	4	4	4	4	3	4	4	4	5	3	3	5
286	15	1	3	2	1	1	3	2	4	2	2	3	4	1	4	2	2	2	1	1	1	1	1	3	3	3	2	4	4	2	2	3	3	3	3	3	3	3	3	3	3	3	2	3	4	3	3	2	2.25
287	15	1	3	2	2	2	1	1	3	1	3	3	1	1	3	1	2	3.21378	1	1	1	1	1	2	2	2	1	3	2	2	2	3	3	2	3	2	3	4	3	4	3	3	2	4	4	4	4	3	1.5
288	14	2	3	2	1	1	2	2	2	1	1	2	1	1	2	2	2	2	1	1	1	1	1	2	2	3	2	3	3	3	3	3	3	3	3	3	3	3	3	3	2	3	3	3	3	4	3	5	1.5
289	15	1	3	2	1	1	1	1	1	1	1	1	1	1	1	1	1	1	1	1	1	1	1	2	2	2	3	3	2	2	2	4	2	2	3	2	2	2	3	2	2	2	1	1	1	4	3	2	1
290	15	2	3	2	1	2	2	2	3	2	2	4	1	1	2	1	1	3	1	1	1	1	1	3	2	2	4	3	2	2	2	3	2	3	3	2	2	3	3	3	2	2	3	3	3	3	2	1	2
291	16	1	3	2	2	2	4	2	5	2.03059	2	5	1	2	5	4	4	5	1.64941	1	1	1	1	4	3	4	3	4	3	2.60993	4	4	4	4	4	4	4	4	4	1	4	4	1	1	1	2	2	2	2.50765
292	17	2	3	2	1	1	2	3	2	1	2	3	2	2	3	2	3	3	1	2	1	1	1	2	1	3	1	3	1	3	3	3	2.62295	3	1	1	3	2	1	2	3	3	2	2	2	2	2	2	2
293	15	1.55231	3	2	2	2	1	1	5	1	1	2	1	1	3	2	5	4	1	1	1	1	1	2	2	3	2	3	3	2	2	3	2	2	3	2	3	3	3	2	3	3	3	2	2	2	1	1	1
294	16	1	2.24029	2	1	1	5	3	3	1	2	4	2	5	1	2	1	4	2	3	4	5	3	1	1	2	2	3	3	1	1	1	1	3	3	3	4	4	4	4	2	3	3	2	1	2	2	2	2.75
296	14	2	1	2	2	2	2	2	2	2.03059	2	2	3	2	2	2	2	2	2	2	2	2	2	3	3	3	2	2	2	3	2	3	3	2	2	3	2	2	3	3	3	2	3	3	3	3	2	3	2.00765
298	15	2	2	2	2	2	3	4	3	2	3	3	3	3	2	2	3	2	1	1	1	1	1	2	3	3	3	3	3	2	2	2	3	2	2	2	2	2	2	2	2	2	2	2	2	4	3	3	3
300	14	2	2	2	1	2	2	2	4	2	3	4	1	2	3	5	5	4	3	3	1	1	1	2	3	3	2	3	3	3	2	3	3	2	3	2	2	2	2	3	3	2	2	3	2	3	3	3	2.25
302	14	2	2	2	1	1	2	2	4	2	2	3	1	3	4	5	4	5	3	3	1	1	1	2	1	2	2	4	3	1	2	1	3	2	3	3	2	4	3	3	2	2	2.61305	2	2	3	3	3	2
303	15	2	2	2	1	1	2	2	3	2	1	4	1	3	4	4	5	5	3	2	1	1	1	2	1	3	2	3	3	3	3	2	3	2	3	2	2	2	2	3	3	2	2	2	2	3	3	3	1.75
304	14	1	1	2	2	2	2	1	2	1	3	3	3	2	2	3	3	3	3	3	3	2	3	1	2	3	3	3.14929	2	4	2	3	2	1	3	2	3	3	4	4	3	1	3	2	3	3	3	3	1.75
305	14	2	2	2	1	1	5	4	3	4	5	5	5	4	4	3	3	3	4	4	4	4	5	2	2	3	2	4	1	2	3	3	3	3	2	2	4	2	3	2	4	4	1	1	1	3	3	3	4.5
306	14	2	2	2	2	1	2	2	2	2	2	2	2	2	2	2	2	2	2	2	1	1	1	2	2	3	2	2	3	3	3	3	3	2.57143	1	1	1	1	4	1	4	4	1	1	1	3	3	3	2
307	15	1	2	2	1	1	1	1	2	3	4	1	1	1	1	2	2	1	1	1	1	1	1	3	2	4	2	4	4	2	3	3	4	1	3	1	3	4	2	3	1	2	2	2	2	2	1	2	2.25
308	14	1	2	2	3	1	2	1	4	2	1	4	1	1	3	3	4	4	1	1	1	1	1	2	3	3	2	4	4	4	3	3	3	4	3	2	2	3	2	3	3	3	2	2	4	3	3	3	1.5
309	14	1	2	2	2	1	1	2	1	1	2	2	1	1	2	1	2	1	2	1	1	1	1	1	2	1	1	1	1	1	2	1	1	1	2	1	2	4	1	4	1	1	3	3	4	3	3	3	1.5
311	14	1	2	2	1	2	1	1	2	1	1	1	1	1	2	2	2	2	1	1	1	1	1	1	1	1	1	3	1	1	1	3	1	1	1	1	1	4	3	4	1	1	4	4	4	2	2	2	1
312	14	1	2	2	2	2	3	2	5	2	2	3	2	2	3	2	3	4	2	2	1	2	2	3	2	3	2	3	4	3	2	4	4	3	2	3	3	4	3	4	2	2	2	2	3	3	2	3	2.25
313	15	1	2	2	1	2	2	3	5	5	5	5	1	1	5	5	5	5	1	1	1	1	1	3	2	3	1	3	3	2	2	3	4	2	3	3	2	3	3	3	2	3	2	3	3	4	2	2	3.75
314	16	2	2	2	1	1	2	1	5	2.03059	1	2	3	1	1	5	5	5	1	1	1	1	1	3	3	3	2	4	3	3	2	4	3	2	3	4	3	3	3	2	3	3	3	3	3	4	2	3	1.50765
315	14	1	2	2	1	2	1	2	2	1	1	1	1	1	2	4	2	5	1	1	1	1	1	3	2	2	1	3	3	3	2	3	4	3	4	4	4	4	4	4	1	2	3	3	3	4	4	4	1.25
316	14	2	2	2	1	2	2	2	2	2	2	2	2	2	2	2	2	2	2	2	2	2	2	3	3	3	3	3	3	3	3	3	3	3	3	3	3	2	3	2	3	2	1	4	3	4	3	5	2
317	14	2	2.24029	1.95561	2	2	2	2	3.11321	3	1	2	2	3	2	4	3	2	1	2	1	1	1	3	3	2	1	4	4	3	2	4	4	3	4	1	2	1	2	2	2	2	3	2.75352	4	3	2	3	2
318	14	1	2	2	1	2	1	1	2	1	1	1	3	2	1	2	2	3.21378	3	1	1	1	1	2.45455	3	3	3	4	3	3	2	3	4	3	3	3	2	3	2	4	1	2	2	3	1	4	5	3	1
320	15	1	2	2	1	1	1	3	2	1	1	3	3	1	3	1	3	3	1	1	1	1	2	3	3	3	3	3	3	3	3	3	3	3	4	2	3	2	3	2	2	2	2	2	2	3	2	1	1.5
321	16	1.55231	2	2	1	1	1	1	1	2	2	1	3	1	1	1	1	2	1	1	1	1	1	2	3	3	1	4	3	3	2	3	2	2	2	3	3	3	3	3	2	2	3	2	2	3	2	2	1.5
322	14	2	2	2	1	3	1	1	1	1	1	3	1	1	3	3	3	3	1	1	1	1	1	4	2	3	3	3	3	3	3	3	3	3	3	2	2	3	2	3	2	2	3	3	3	3	3	2	1
323	14	1	2	2	1	1	1	2	3	3	2	1	2	3	2	1	2	3	2	4	2	3	2	2.45455	2	3	2	3	2	3	2	3	2	3	2	2	2	3	2	2	2	3	3	2	3	2	2	2	2
324	14	2	2	2	1	2	2	2	2	2	2	2	2	2	3	3	3	3	2	2	2	2	2	3	3	3	3	3	3	2.60993	2	2	2	3	3	2	3	3	3	3	3	2	3	2	3	5	5	5	2
325	14	2	2	2	1	2	1	2	5	2	2	4	5	3	4	2	3	5	3	2	1	1	1	2	3	3	1	3	2	3	2	4	2	4	4	2	2	2	3	2	3	2	3	2	3	3	2	3	1.75
327	15	2	2	2	1	2	2	2	3	3	4	3	4	1	4	5	5	4	2	1	1	1	1	3	2	2	3	3	3	3	2	3	3	3	3	2	2	3	3	3	3	3	3	2	2	4	3	2	2.75
328	14	1	2	2	2	2	2	3	4	3	2.10451	4	3	3	3	5	4	4	5	4	4	3	5	2	3	3	3	4	4	3	3	3	3	3	3	3	3	2	3	2	3	3	2	2	2	3	3	3	2.52613
330	15	2	2	2	2	2	2	3	4	2	3	2.74408	3	2	4	2	3	5	2	4	2	3	1	3	3	2.61229	1	4	4	3	4	4	2	3	3	3	3	3	2	2	3	3	2	2	4	5	3	3	2.5
331	15	1	2	2	1	2	3	3	2	2	2	1	1	1	1	1	2	2	1	1	1	1	1	1	2	2	2	2	2	2	2	2	2	2	2	2	1	3	2	3	2	2	3	3	3	1	1	1	2.5
332	15	1	2	2	1	1	2	2	2	4	4	3	2	1	2	2	2	5	3	2	1	1	1	3	2	3	3	3	3	1	3	3	3	1	3	1	3	4	3	4	1	2	3	3	3	3	3	3	3
333	15	1	2	2	2	2	4	3	3	3	3	3	3	3	2.54245	3	4	3	1.64941	4	3	3	4	3	3	3	3	3	3	3	4	4	4	4	4	4	4	1	3	2	3	3	2	2	2	3	3	3	3.25
334	15	2	2	2	2	2	2	2	5	2	3	4	3	2	3	5	5	5	1	3	1	1	1	3	2	3	2	3	4	3	3	3	3	2	3	2	3	4	4	3	3	4	3	4	4	4	3	2	2.25
335	15	1	2	2	2	2	2	2	2	2	2	2	2	2	2	2	2	2	2	2	2	2	2	3	3	3	3	3	3	3	3	3	3	3	3	4	4	4	4	4	4	4	4	4	4	4	4	4	2
336	15	1	2	2	1	2	3	3	2	3	3	4	2	4	3	1	5	2	4	2	4	2	4	1	2	2	2	3	3	3	2.48951	2	1	4	4	3	3	2	2	3	3	2	2	3	2	1	3	1	3
337	15	2	2.24029	2	1	1	1	2	1	2	1	1	3	1	2	2	2	1	1	1	1	1	1	2.45455	1	1	1	1	3	3	2	2	2	1	2	1	2	3	2	4	1	1	4	4	4	2	1	1	1.5
339	16	1	3	1.95561	2	2	3	3	2	4	3	2	3	1	1	3	2	2	2	2	1	1	1	2	3	3	3	2	3	1	2	1	2	2	3	3	3	4	4	4	4	3	4	4	3	5	4	3	3.25
340	15	1	3	2	1	2	1	1	1	3	3	5	1	1	1	3	3	2	2	2	2	2	2	3	3	3	2	4	4	3	3	2	2	1	1	1	1	4	1	4	1	1	4	4	4	1	1	5	2
341	15	2	2.24029	2	1	1	1	1	1	2	2	2	2	3	3	5	5	5	1	1	1	1	1	2	4	4	4	4	4	4	4	4	4	2	2	1	1	4	1	4	1	1	4	4	4	5	5	5	1.5
342	15	1	3	2	2	2	1	1	3	2	1	4	1	1	4	4	3	3	1	1	1	1	1	2	2	3	1	4	2	3	1	2	2	2	3	3	3	3	3	3	2	2	2	2	2	4	4	3	1.25
343	16	1	2.24029	2	3	3	2	2	2	2	3	5	5	2	5	5	5	5	1	1	1	1	1	2	2	3	2	4	4	4	4	4	4	3	2	1	1	4	1	4	1	1	4	4	4	3.0967	2.56132	2.41038	2.25
344	16	1	3	2	1	1	2	2	3	2	2	3	3	1	3	4	4	4	1	1	1	1	1	2	3	2	2	3	2	2	2	3	3	2	2	2	3	3	3	3	3	3	3	3	4	3	2	2	2
345	15	1	3	2	2	2	5	5	5	4	4	5	5	1	5	3	5	5	1	2	1	1	1	4	4	4	2	4	4	3	4	4	4	2	4	4	4	4	4	4	3	3	4	4	4	4	3	3	4.5
346	16	1.55231	2.24029	2	2	2	1	1	1	1	1	1	1	1	1	1	2	2	1	2	3	2	1	3	3	3	3	3	3	3	3	3	3	3	3	2	3	2	2	4	1	1	4	4	3	2	2	2	1
347	15	1	3	2	1	1	3	2	4	2	4	3	2	2	3	4	4	3	2	3	1	1	1	3	1	4	2	3	4	3	2	1	3	2	4	3	1	3	3	4	3	1	3	4	4	3	2	2	2.75
348	17	1	3	1	1	1	1	1	1	1	1	1	1	1	1	1	1	1	1	1	1	1	1	1	1	1	1	1	1	1	1	3	1	3	3	1	3	1	1	1	1	1	1	1	1	2	1	1	1
349	15	1	3	2	2	2	3	2	4	2	2	4	1	2	2	5	5	5	1	1	1	1	1	3	4	4	1	4	4	3	3	4	4	3	4	3	3	4	3	3	3	3	1	2	4	3	3	2	2.25
350	14	2	3	2	1	1	2	2	5	2	2	5	1	1	3	5	4	5	1	2	1	1	1	2	1	1	2	3	4	4	4	4	4	2	3	3	3	3	3	3	3	3	3	3	4	4	3	2	2
351	15	2	3	2	1	1	1	1	2	2	1	3	3	1	2	3	4	4	1	1	1	1	2	2	1	3	2	3	3	2	1	3	2	3	3	2	2	3	3	3	3	2	2	3	4	3	1	2	1.25
352	15	1	3	2	1	1	5	5	5	5	2.10451	3	3	1	4	2	4	4	2	2	1	1	1	4	4	4	2	3	4	3	3	3	3	3	4	2	3	3	3	2	3	4	2	4	4	2	1	2	4.27613
353	16	1	3	1.95561	3	2	3	2	4	2	3	4	2	3	3	2	4	4	2	2	1	1	1	4	4	4	2	4	4	3	3	4	3	3	4	2	3	3	3	2	4	3	4	4	4	4	3	2	2.5
354	15	1	3	2	2	1	4	3	5	2	3	4	5	4	4	4	4	4	2	3	2	1	1	3	3	3	3	3	3	3	4	4	4	3	4	2	4	4	1	4	2	4	1	4	3	4	4	4	3
355	15	1	3	2	1	3	1	1	5	1	1	3	5	1	3	1	5	5	1	1	1	1	1	3	2.45176	3	2	3	4	2	2	4	3	3	3	3	3	2	3	2	1	2	2	2	2	3	2	1	1
356	15	2	3	2	2	2	1	1	1	1	2	2	1	1	2	3	3	2	1	1	1	1	1	2	2	2	2	3	3	2	2	3	2	3	3	3	2	3	3	2	3	2	3	4	4	3	3	2	1.25
357	16	2	3	2	1	2	3	3	4	3	3	1	3	1	3	1	3	1	1	1	1	1	1	3	3	3	2	3	3	3	3	3	2	2	3	2	2	3	3	2	3	2	3	3	3	3	2	3	3
358	16	2	3	2	1	2	1	1	1	1	2	2	2	2	1	1	2	2	2	1	1	1	1	1	3	2	2	4	2	2	3	3	3	2	2	2	2	3	3	3	3	3	2	2	2	4	2	2	1.25
359	14	2	3	1.95561	2	2	1	1	2	1	1	2.74408	1	1	1	2	3	3	1	2	1	1	1	2	3	2	2	3	3	3	2	3	3	2	3	2	2	3	3	3	3	2	3	3	3	3	3	1	1
360	16	2	3	2	1	2	2	3	2	4	3	3	4	3	3	4	4	4	3	3	1	1	1	3	4	3	3	4	4	4	4	3	3	3	4	4	3	2	2	3	2	3	3	2	2	3	2	1	3
361	16	2	3	2	1	1	3	3	3.11321	1	1	1	1	1	3	1	1	5	1	2	1	1	1	2	3	2.61229	2	2	3	2	2	3	2	2	2	2	3	2	2	3	3	3	2	3	3	2	2	2	2
362	17	2	3	2	1	1	2	3	2	2	3	3	1	1	2	3	1	3	2	3	1	2	1	2	3	3	2	3	3	3	3	2	2	3	3	2	2	3	2	3	3	3	2	3	3	3	2	2	2.5
363	15	1	3	2	2	2	3	3	2	2	2	3	2	1	2	3	3	4	1	1	1	1	1	3	2	3	2	3	3	3	3	3	2	3	4	3	3	4	3	4	4	4	4	4	4	3	3	3	2.5
364	15	2	3	2	1	1	2	3	4	2	3	3	1	2	3	4	4	5	2	1	1	1	1	3	3	3	3	3	3	2	3	4	3	4	3	3	3	4	3	3	3	2	4	4	4	4	3	1	2.5
365	14	1	3	2	1	2	2	2	5	4	3	2	3	1	5	5	4	4	3	1	1	1	1	3	2	2	4	4	4	3	3	4	2	3	4	3	2	3	3	3	3	3	4	4	4	4	3	2	2.75
366	16	1	3	2	2	2	1	2	5	1	2.10451	1	1	1	5	5	5	5	1	1.75887	1	1	1	4	4	4	4	4	4	4	4	4	4	4	4	4	4	1	2	2	3	4	3	3	3	5	1	4	1.52613
367	15	1	2	2	1.47837	1	3	2	1	1	1	3	4	1	2	3	5	5	1	1	1	3	2	3	3	4	3	4	4	2	2	3	2	3	2	1	3	3	3	3	3	4	2	4	3	3	3	3	1.75
368	16	1	2.24029	2	1	1	2	3	4	3	2	4	1	2	3	5	2	5	2	3	1	1	1	3	3	3	3	3	3	3	2	3	4	2	3	3	2	4	3	3	3	3	3	2	1	3	3	2	2.5
369	14	1.55231	2	2	1	2	2	1	3	1	1	2	1	1	3	3	2	3	1	1	1	1	1	1	1	2	1	3	3	3	2	3	2	3	3	2	2	2	3	3	3	3	3	4	4	2	1	1	1.25
370	14	2	2	2	2	1	2	2	3	4	3	4	2.05855	3	2.54245	2	1	4	2	2	1	4	1	2	3	1	1	3	2	2.60993	3	2	2	2.57143	3	4	4	1	1	4	1	1	3	2	2	1	2	5	2.75
371	14	1	2	2	2	2	1	2	3	2	3	2	1	1	3	2	3	1	1	2	1	3	1	3	3	2	1	4	3	2	2	4	1	3	3	3	2	3	3	3	2.61972	4	2	2	4	2	2	2	2
372	14	2	2	2	1	2	1	2	5	1	2	1	1	3	2	4	4	4	1	2	1	1	1	2	1	3	4	4	4	3	3	4	3	3	2	4	3	3	3	3	2	2	2	1	2	2	4	3	1.5
373	15	1	2	2	1	2	2	3	5	2	3	3	1	1	2	2.91489	5	4	1	1	1	1	1	3	3	3	2	3	3	3	2	3	3	3	3	3	3	3	3	3	3	3	3	2	3	3	3	3	2.5
375	15	1	2	2	1	2	1	1	1	1	1	1	1	1	1	1	1	1	1	1	1	1	1	1	1	1	1	3	1	1	1	2	3	1	3	2	1	3	2	4	1	2	4	4	4	2	2	1	1
376	15	2	2	2	1	2	2	2	4	1	1	1	1	1	1	4	2	2	1	1	1	1	1	2	1	1	1	4	4	1	1	4	3	4	1	1	1	3	2	3	2	1	1	2	2	4	1	1	1.5
378	14	2	2	2	1	1	2	1	4	1	2	4	4	1	2	5	4	4	3	2	1	1	1	3	2	3	2	4	3	3	2	4	3	2	3	3	2	3	3	3	2	3	3	3	3	3	3	3	1.5
379	16	1	2	2	1	1	1	1	1	1	1	1	1	1	1	1	1	1	1	1	1	1	1	1	1	1	1	3	2	1	1	3	3	2	2	1	2	4	1	3	2	2	4	3	4	2	2	1	1
380	14	1	2	2	1	1	2	1	4	1	1	2	3	1	3	3	4	4	2	1	1	1	1	3	2	3	3	3	4	2	3	3	2	2	3	3	2	3	3	3	2	2	2	2	3	3	3	1	1.25
381	15	2	2	2	1	3	2	1	3	1	2	4	4	1	1	3	2	3	3	1	1	1	1	3	2	2	4	4	3	2	2	4	2	3	4	3	3	3	4	3	4	3	2	3	3	3	3	3	1.5
382	14	1	2	2	1	1	1	2	4	1	1	3	1	1	3	2	4	4	1	1	1	1	1	4	4	4	1	4	4	4	4	4	3	3	4	4	3	4	1	4	4	3	3	4	4	3	3	1	1.25
383	14	2	2	2	2	2	2	2	4	3	3	4	3	2	2	4	4	3	3	2	1	1	2	3	4	4	3	3	3	3	4	3.00704	3	3	4	3	3	4	3	4	3	3	3	4	4	2	2	2	2.5
384	14	2	2	2	2	2	2	2	4	1	2	4	1	1	2	1	4	5	1	2	1	1	1	3	4	3	2	4	4	3	3	4	2	2	4	2	2	4	3	4	3	3	3	4	4	3	3	2	1.75
385	15	2	2	2	1	1	2	3	5	2	3	4	2	3	4	5	4	5	2	2	1	1	2	1	2	3	2	4	3	3	1	3	2	3	2	3	4	3	4	2	4	3	3	2.75352	4	3	3	1	2.5
386	14	2	2	2	2	2	2	3	4	2	3	5	3	1	3	5	4	4	1	2	1	2	1	2	2	2	2	3	3	3	3	3	2	2	3	3	2	2	2	2	3	3	3	3	3	3	3	3	2.5
387	15	1	2	2	2	2	2	3	5	1	2	3	4	1	3	4	4	5	2	2	1	1	2	2	1	2	3	4	3	2	1	2	3	2	1	3	4	4	4	2	3	2	4	4	3	4	3	1	2
389	14	2	2	2	2	2	1	2	3	2	3	2	1	1	2	2.91489	2	3	3	1	1	1	1	2	2	2	2	3	3	2	2	2	2	2	3	2	3	4	2	3	2.61972	3	4	3	3	3	3	2	2
390	14	1	2	2	1	2	2	3	5	2	2	3	4	1	3	5	3	5	2	1	1	1	1	3	3	3	2	4	3	2	2	3	3	3	3	3	2	4	2	3	3	2	3	3	3	3	3	2	2.25
391	14	1	2	2	1	1	2	3	3	4	2	2	3	3	3	2	2	3	3	1	2	2	2	3	2	3	3	3	3	3	3	3	3	3	3	3	3	3	3	3	3	3	2	3	4	3	3	3	2.75
392	14	1	2	2	1	2	3	2.07459	3	4	2	3	1	1	3	5	2	4	2	1.75887	1	1	1	3	2	3	1	3	3	3	2	3	2	3	3	2	3	4	3	3	2.61972	2	3	3	3	3	2	2	2.76865
394	14	1	2	2	3	2	2	2	2	1	1	2	2	1	3	3	4	2	1	1	1	1	1	3	3	3	2	3	4	3	3	3	3	3	4	3	2	3	3	2	3	3	2	2	2	3	3	2	1.5
395	14	1	2	2	3	2	2	2	2	1	1	2	2	1	3	3	4	2	1	1	1	1	1	3	3	3	2	3	4	3	3	3	3	3	4	3	2	3	3	2	3	3	2	2	2	3.0967	2.56132	2.41038	1.5
396	14	1	2	2	1	2	3	3	3	1	3	4	1	1	4	4	1	5	1	1	1	1	1	2	3	3	2	3	3	2	2	3	3	3	3	3	3	3	3	3	3	2	3	3	3	3	2	4	2.5
397	16	2	2	1	1	1	2	2	2	2	2	2	2	2	2	2	2	5	2	2	2	2	2	3	3	3	3	3	3	3	3	3	3	3	3	3	3	3	3	3	3	3	3	3	4	4	3	2	2
398	14	1	2	2	1	4	1	1	3	1	1	1	1	1	3	2	2	3	1	1	1	1	3	3	3	2	4	3	3	2	3	2	4	3	3	1	1	1	1	1	1	1	2	1	1	3	2	4	1
399	15	2	2	1	1	1	1	1	1	1	1	1	1	1	4	1	1	4	2	1	1	1	3	4	4	4	4	4	4	4	1	1	1	1	1	1	1	4	1	4	1	1	4	4	4	2	2	2	1
400	15	2	3	1.95561	1	2	1	1	2	1	1	1	1	1	3	3	3	1	1	1	1	1	1	1	1	2	2	3	3	2	1	3	2	2	3	2	1	2	2	3	2	2	3	3	3	3	3	1	1
401	15	1	3	2	1	1	2	2	3	2	1	2	2	3	2	2	3	3	2	1	1	1	1	1	3	3	3	3	3	3	3	3	3	3	2.95529	3	3	3	3	2	3	3	3	3	3	3	2	1	1.75
402	16	1	3	2	2	2	1	1	3	1	1	2	1	1	1	1	1	5	2	2	1	1	1	4	3	3	2	4	4	2	2	4	4	2	3	4	4	3	4	3	3	4	3	1	1	3	2	2	1
403	15	2	3	2	1.47837	1	3	2	1	2	2	2	3	2	2	2	3	2	3	3	2	1	1	2	4	3	3	3	4	3	3	4	2	3	3	3	2	3	2	2	3	2	2	3	2	5	3	4	2.25
404	16	2	3	2	1	1	1	1	5	1	1	3	5	1	5	5	5	5	1	1	1	1	1	1	1	3	1	4	4	1	1	4	1	3	3	3	3	3	3	4	2	3	3	3	3	4	3	1	1
405	15	2	3	1.95561	1	1	4	3	4	2	2	4	1	1	3	5	5	4	1	3	1	1	1	3	3	4	3	4	4	3	2	4	3	3	4	1	2	3	3	2	3	3	4	4	3	3	3	2	2.75
406	16	2	3	2	1	1	2	4	1	4	5	5	1	1	4	5	4	5	1	4	1	1	2	2	4	4	4	4	3	2	4	4	2	2	3	4	3	3	2	3	3	3	3	2	2	4	3	3	3.75
407	15	1	3	2	1	1	1	1	1	1	1	1	1	1	1	1	4	3	1	1	1	1	1	1	3	1	1	1	1	1	1	3	1	1	3	1	1	4	3	2	3	2	2	2	4	1	1	1	1
408	16	2	3	1.95561	1	2	1	1	4	3	3	2	1	1	4	5	5	4	1	1	1	1	1	2	2	3	1	3	2	2	2	3	3	2	3	1	2	3	3	3	2	3	3	2	2	3	2	2	2
409	15	2	3	2	1	1	1	1	4	1	1	3	1	1	3	4	4	4	1	1	1	1	1	3	2	3	2	3	3	2	3	3	3	2	3	2	2	4	3	4	3	3	4	4	4	3	2	2	1
410	15	1	3	2	2	2	3	2	5	4	1	4	5	1	3	5	5	5	1	2	1	1	1	3	3	3	1	4	4	3	4	4	4	3	4	3	3	4	3	4	4	4	1	4	4	5	1	3	2.5
411	16	1	3	2	2	2	4	3	5	4	3	4	1	1	4	4	4	5	1	1	1	1	1	3	3	3	1	4	4	3	4	4	4	3	4	3	3	4	3	4	4	4	1	3	3	5	1	3	3.5
412	15	1	3	2	1	2	3	2	2	2	4	4	3	1	3	5	4	5	1	3	1	2	1	3	3	3	3	4	4	4	3	4	3	3	3	2	3	2	3	2	3	2	3	3	3	5	5	3	2.75
413	15	2	3	1.95561	1	2	2	1	2	2	1	3	1	1	1	5	5	5	1	1	1	1	1	2	3	2	2	3	3	3	3	3	3	2	3	3	3	4	3	4	3	3	3	3	3	5	3	2	1.5
415	16	2	3	2	2	2	3	2	4	2	3	3	1	1	5	5	4	5	2	5	1	1	1	3	3	3	2	4	3	3	2	3	3	2	4	3	1	3	3	4	2	3	3	4	4	3	2	2	2.5
416	15	2	3	2	1	1	1	1	2	1	1	2	2	1	4	4	4	3	1	1	1	1	2	3	3	3	3	3	2	3	2	3	3	2	3	3	1	3	3	3	2	1	3	3	4	3	2	2	1
417	15	1	3	2	1	1	2	1	5	1	1	2	1	1	3	1	5	5	1	1	1	1	1	2	3	1	1	4	3	3	2	3	3	3	3	3	2	3	3	3	3	3	3	3	2	1	1	1	1.25
418	16	1	3	2	1	1	1	1	1	1	1	3	1	1	3	2	3	4	1	1	1	1	1	1	1	1	3	1	1	1	1	3	1	2	2	2	1	4	1	4	3	2	2	2	2	3	2	1	1
419	15	2	3	2	1	2	1	1	3	1	1	1	1	1	3	3	3	3	1	1	1	1	1	2	1	2.61229	1	3	3	2	1	3	1	2	3	1	1	4	3	3	2	2	4	3	4	4	4	1	1
420	16	1	3	2	2	2	1	1	3	1	1	1	1	1	1	1	3	1	1	1	1	1	1	1	1	1	1	3	1	1	1	3	1	2	2	2	1	4	1	4	1	3	3	2	2	3	2	1	1
421	16	1	3	2	1	2	1	1	3	1	1	3	1	1	1	2	2	2	2	2	2	2	1	1	4	4	2	1	1	1	1	3	3	3	3	3	3	2	3	2	3	3	3	3	3	1	1	1	1
422	16	1.55231	3	1.95561	1	2	1	1	3	1	1	5	1	1	3	3	3	3	2	1	1	1	1	1	1	1	1	3	2	2	2	4	4	2	4	3	2	2	1	2	3	1	4	1	1	3	2	1	1
423	16	2	3	2	2	1	1	1	4	1	1	4	3	1	4	1	5	5	1	1	1	1	1	2	3	3	3	4	3	3	3	2	2	2.57143	2	2	2	2	3	2	3	3	3	2	1	3	2	1	1
424	16	2	3	2	1	1	2	2	3	2	4	2	1	1	3	4	4	3	1	2	1	1	1	2	2	3	3	3	3	3	2	3	1	2	3	1	2	4	1	3	3	2	3	3	3	2	3	1	2.5
425	15	1	3	2	2	2	1	1	2	2	2	1	1	1	2	2	2	2	1	1	1	1	1	2	1	3	1	3	3	2	1	3	1	1	1	1	1	2	3	2	1	1	2	2	2	4	3	2	1.5
426	15	1	3	2	2	2	2	2	4	4	3	3	1	1	2	4	4	3	1	2	1	1	1	3	3	3	1	3	3	2	1	3	3	2	3	3	2	3	3	3	3	2	2	2	3	3	2	2	2.75
428	15	2	3	2	1.47837	2	2	2	3	1	2	2	1	1	2	2	3	3	1	2	1	1	1	2.45455	2	2	3	3	2	3	2	3	2	2	3	2	2	3	2	2	3	3	3	3	3	3	1	2	1.75
429	15	2	3	2	1	1	1	3	4	4	4	3	4	4	5	2	2	3	2	1	1.40515	1	2	3	3	3	2.20095	4	4	3	4	4	3	3	3	2	2	3	3	2	3	2	2	2	3	3	2	1	3
430	14	2	3	2	1	1	1	2	2	1	1	1	2	1	2	1	1	1	1	1	1	1	1	1	2	3	1	3	3	2	2	4	1	2	3	2	2	3	3	3	3	3	3	2	2	3	2	2	1.25
431	15	2	3	2	2	2	3	3	3.11321	2	2	3	1	1	3	1	3	3	1	1	1	1	1	3	1	3	3	3	2	3	2	3	1	1	3	1	2	4	3	3	3	2	3	3	4	3	2	1	2.5
432	16	2	3	2	1	1	1	2	1	1	3	1	2	1	1	3	1	1	2	1	1	1	1	2	2	3	2	3	2	3	2	3	2	2	3	2	1	4	2	3	2	2	2	2	3	3	2	2	1.75
433	15	2	3	2	1	2	1	2	2	1	2	1	1	1	1	1	1	1	1	1	1	1	1	2	4	3	2.20095	2	3	3	1	3	1	2	3	2	1	3	3	2	3	3	3	2	3	3	1	1	1.5
434	16	2	3	2	1	1	1	1	4	1	1	1	1	1	2	1	2	3	1	2	1	1	1	2	2	1	3	3	2	2	1	1	2	2	2	2	3	3	3	3	2	2	3	3	3	3	3	3	1
435	15	2	3	1.95561	1	2	3	4	5	4	3	3	1	1	3	4	4	4	1	1	1	1	1	4	3	4	2.20095	3	4	3	3	4	3	3	3	3	3	4	3	4	4	3	4	3	3	4	3	3	3.5
436	15	2	3	2	1	1	4	4	5	3	3	3	4	1	5	4	5	5	2	2	1	1	1	2.45455	3	3	3	4	4	3	3	4	3	4	4	3	3	3	3	4	3	2	2	3	4	4	3	3	3.5
437	15	2	3	2	1	2	2	1	3	1	2	3	3	1	1	2	3	2	1	1	1	1	1	3	2	3	2	3	3	4	3	4	3	3	4	3	3	4	4	3	2	4	2	2	2	3	2	2	1.5
438	16	1	3	2	1.47837	1.68496	2	3	4	2	3	4	3	1	2	5	4	5	3	1	1	1	1	3	3	2	3	3	3	3	4	3	2	1	3	1	2	4	2	2	3	2	2	2	3	3	1	2	2.5
439	16	2	3	1.95561	1	1	2	3	3	2	3	4	3	5	2	3	4	2	3	2	1	1	1	3	2	3	2.20095	3	2	4	3	3	1	3	3	2	1	4	3	3	3	3	2	3	4	3	2	1	2.5
440	15	1	3	2	1	2	1	1	1	1	1	1	1	1	1	1	1	1	1	1	1	1	1	2	2	2	2	2	2	2	2	2	2	2	2	2	2	1	1	1	1	1	1	1	1	1	1	1	1
442	15	2	3	2	2	2	2	3	4	4	3	5	1	1	4	5	5	4	1	1	1	1	1	3	3	3	2	4	4	3	3	3	4	3	4	2	2	4	3	3	2	2	2	2	3	3	2	2	3
443	16	1	3	2	1	2	2	3	3	2	2	2.74408	5	2	3	3	2	3	5	1.75887	3	1	2	3	2.45176	2	1	4	4	3	2	2	3	2	2	1	2	4	2	3	4	3	2	2	4	3	2	3	2.25
444	15	2	3	2	1	1	2	2	2	2	2	2	2	2	2	4	4	5	3	2	1	1	1	2	2	3	2	3	2	2	2	3	2	2	3	2	2	2	3	3	3	3	3	2	2	3	1	1	2
445	15	2	3	2	1	1	1	1	1	1	1	1	1	1	1	2	2	2	2	2	2	2	2	3	2	2	2	3	3	3	3	4	2	2	3	3	2	3	2	2	2	3	2	2	3	3	2	2	1
446	15	1	3	2	1	2	1	1	1	1	1	1	1	1	3	1	1	4	1	1	1	1	1	3	1	2	2	3	3	2	1	3	2	2	3	2	1	1	2	1	2	1	2	1	3	1	1	1	1
448	16	2	2.24029	2	1	1	2	3	4	2	3	4	3	1	1	4	4	4	3	2	1	1	1	2	3	3	3	4	3	3	4	4	4	2	3	2	1	3	3	4	4	3	1	4	3	4	3	3	2.5
449	16	1.55231	3	2	2	2	3	3	4	2	4	1	1	1	4	5	5	3.21378	1	1	1	1	1	3	3	2.61229	1	3	3	3	3	3	3	2.57143	3	2.39344	2	2.97424	1	2	3	3	3	3	4	4	3	1	3
450	14	2	3	2	1	1	2	2	3	2	2	2	1	1	2	1	4	1	1	1	1	1	1	2	1	2	1	2	3	3	2	3	1	2	3	1	1	2	2	2	2	2	2	2	2	3	1	2	2
452	15	2	3	2	2	2	2	3	4	4	2	3	4	1	3	4	1	3	3	1	1	1	1	3	3	3	2	4	4	3	3	4	3	3	3	3	3	3	3	3	2	2	2	2	2	4	3	2	2.75
453	15	2	3	2	1	3	1	2	4	1	1	4	1	1	4	5	4	5	1	5	1	1	1	3	2.45176	3	3	4	4	2	2	4	4	4	4	3	3	3	3	3	4	4	3	3	2	4	4	1	1.25
454	15	1	2.24029	2	1	2	2	2	4	2	2	4	1	1	2	1	3	3	1	1	1	1	1	3	3	3	1	4	4	3	3	4	3	3	3	3	2	3	3	2	3	3	3	2	2	3	2	1	2
455	15	1	3	2	2	3	2	2	4	2	4	3	2	1	2	1	4	5	1	2	1	1	1	1	1	1	2	4	2	1	4	1	1	3	4	2	2	2	2	3	3	2	3	3	3	3	3	1	2.5
457	15	1	3	1	1	1	2	3	3	2	2	4	4	3	2	3	3	3	4	2	4	3	3	4	3	3	3	3	3	3	3	3	3	3	3	3	3	2	3	2	3	3	2	2	2	3	2	2	2.25
458	16	1.55231	2.24029	1.95561	1	2	1	1	1	2	4	1	1	1	1	1	2	1	1	1	1	1	1	1	4	3	1	3	2	1	3	3	4	3	3	3	2	2	3	2	2	2	2	2	2	3	2	1	2
459	15	2	2.24029	1.95561	1.47837	1.68496	2	2	3	3	4	4	3	3	5	3	4	3.21378	3	4	2	3	4	2.45455	3	1	1	2	2	2	3	4	2.62295	3	4	4	2.45199	2	3	3	3	3	2	2	3	4	3	3	2.75
460	14	2	3	2	1	2	1	1	2	1	1	1	1	1	1	1	1	2	1	1	1	1	1	1	1	1	1	3	3	1	1	3	1	1	3	1	1	2	1	2	1	1	4	2	2	3	3	3	1
461	14	2	3	2	1	1	2	3	5	2	3	5	3	1	2	5	5	5	1	5	1	1	1	3	3	4	4	4	3	4	4	3	3	3	3	2	2	2	3	2	2	3	2	2	1	4	2	3	2.5
462	16	2	2.24029	2	2	2	1	1	3	3	3	2	1	1	1	3	2	1	1	1	1	1	1	3	2	3	2	3	3	3	2	3	3	2	3	2	2	2	3	2	3	3	2	3	3	3	2	2	2
463	16	2	2.24029	2	1	2	3	3	3	3	3	5	2	2	2	5	4	4	1	3	1	1	1	3	4	4	1	4	4	4	2	4	4	4	4	3	4	4	3	4	3	3	4	4	3	4	2	3	3
464	16	2	3	2	1	1	1	1	5	1	2	3	3	2	3	4	4	3	4	1.75887	2	1	1	1	3	1	4	4	3	4	2	4	1	3	3	1	1	3	2	3	3	4	2	2	3	3	3	1	1.25
465	15	1	3	2	2	2	3	2	4	3	2	3	4	2	3	3	2	5	1.64941	4	1	3	2	3	3	2	3	4	2.92506	2	3	3	3	4	4	2	2	2	2.64858	3	3	2	2	2	1	3	3	3	2.5
467	16	1	3	2	1	1	1	2	3	2	3	2.74408	2	1	3	3	3	2	1	1	1	1	1	3	3	3	2	3	3	2	2	3	3	2	3	3	3	2	2	3	3	2	2	3	2	2	2	1	2
468	15	1	3	2	2	1	2	2	1	2	1	3	2	1	2	2	3	3	4	3	2	2	3	2	1	1	2	3.14929	2	2.60993	3	3.00704	2	2	2	1	2	3	3	4	2	3	4	3	2	2	2	2	1.75
469	14.539	1	3	2	1	1	2	2	4	2	2	3	5	1	3	3	4	4	2	1	1	1	1	4	4	4	4	4	4	4	3	4	3	3	4	4	3	2	2	3	3	4	2	4	4	4	3	2	2
470	15	1	3	2	1	2	3	2	4	5	1	5	3	1	4	2	2	5	3	2	2	4	4	3	3	2	1	3	4	3	3	3	4	2	1	1	2	2	3	3	3	3	4	3	3	2	3	1	2.75
471	15	1	3	2	1	1	2	2	3	2	2	2	1	1	2	2	3	3	1	1	1	1	1	2	3	2	1	3	2	1	2	3	2	2	3	3	2	3	3	3	2	2	4	4	2	2	1	1	2
472	15	1	3	2	1	1	3	3	4	2	2	4	2	1	3	4	5	4	1	2	1	1	1	3	3	3	2	4	3	3	2	4	3	3	3	3	3	3	3	3	3	3	3	3	3	3	3	2	2.5
473	16	1	3	2	1	1	2	2	4	2	2	3	3	2	4	5	5	4	1	1	1	1	1	1	3	2	1	4	4	2	3	4	3	2	3	3	2	3	3	3	3	3	2	2	4	3	3	3	2
474	15	1	3	2	1	2	2	2	1	2	2	2	1	1	1	1	1	1	2	2	1	1	1	3	3	4	1	4	4	2	2	4	3	3	3	3	3	2	3	3	2	3	2	2	2	3	3	1	2
475	14.539	2	3	2	1	1	2	1	1	3	3	4	4	3	3	3	4	4	2	2	1.40515	1	1	1	1	2	2	2	4	4	4	3	3	3	1	3	2	1	3	2	3	3	2	2	1	3	2	2	2.25
476	14.539	1.55231	2.24029	1.95561	1.47837	1.68496	1	1	4	1	1	1	2.05855	2	1	1	1	1	3	2	2	3	2	2	3	3	2	2	3	3	3	3	3	3	3	3	3	2	2	3	2	2	3	3	3	4	2	2	1
477	15	2	3	2	1	1	1	1	1	1	1	5	1	4	5	5	5	5	1	1	1	1	1	2	3	4	4	3	2	3	4	1	4	1	3	1	3	3	3	4	3	1	2	2.75352	2	3	2	1	1
478	15	1	3	2	1	1	1	1	1	1	3	1	1	1	1	2	2	1	1	1	1	1	1	2	1	1	3	2	2	2	2	3	2.62295	3	3	3	2	3	3	2	3	3	2	2	2	2	2	1	1.5
479	15	1	3	2	1	1	2	2	2	1	1	3	2	2	3	2	3	3	3	3	2	3	2	2	2	2	3	3	2	3	3	2	2	2	3	3	3	2	2	2	3	3	2	2	3	2	2	2	1.5
480	15	2	3	2	1	2	2	3	3	2	3	3	1	1	4	4	2	5	1	1	1	1	1	3	4	3	2	4	4	3	3	4	3	4	4	3	3	3	3	4	3	3	4	2	3	4	5	4	2.5
481	16	1.55231	3	2	3	3	2	3	2	3	2.10451	2	4	4	2	3	4	4	5	1	4	1	1	3	3	3	4	4	4	4	3	4	4	4	4	2	2	3	4	2	3	2	2	2	3	3.0967	2.56132	2.41038	2.52613
482	15	2	3	2	1	3	2	3	2	2	2	2	1	1	2	5	2	3	1	1	1	1	1	3	2	2.61229	3	3	3	3	3	3	2	3	3	3	3	3	2	2	3	3	3	3	3	3	3	2	2.25
483	15	2	3	2	1	2	1	1	1	1	2	1	4	3	2	1	2	1	2	2	5	4	4	2	2	2	2	4	4	2	4	4	2	2	2	2	1	3	3	3	3	3	3	3	3	3	1	1	1.25
484	15	2	3	2	1	1	3	2	4	1	1	2	1	1	3	4	3	2	1	1	1	1	1	2	3	2	2.20095	3	3	2	3	3	2	2	3	4	4	4	4	4	4	4	3	4	4	3	3	2	1.75
485	14.539	1.55231	2.24029	1.95561	1.47837	1.68496	1	1	4	1	1	1	1	2	4	5	5	2	1	1	1	1	1	2	2	2	2	3	3	2	3	2	2	2	2	2	2	3	2	2	3	3	3	2	3	2	2	2	1
486	14	2	2	2	1	1	4	3	2	2	2	3	3	2	4	2	4	4	2	2	2	1	1	2	2	3	2	3	2	2	2	2	2	2	3	2	2	1	2	3	2	2	3	1	1	3	1	2	2.75
487	14	2	2	2	1	1	1	1	2	1	1	2	1	2	1	1	1	2	2	1	2	1	1	3	1	2	2	3	1	1	1	3	1	1	2	1	1	3	1	3	1	1	3	3	3	3	1	2	1
488	16	2	2	2	2	1	2	3	2.54054	4	4	4	3	3	4	4	4	4	3	4	4	4	4	3	2	3	4	3	2	4	1.94872	3	1	2	3	3	3	4	2.84211	4	2	2	3	3	3	4	2	2	3.25
490	13	2	2	1	2	1	2	3	4	2	2	3	3	3	2	4	4	4	3	3	1	1	1	3	3	3	2	4	3	3	3	3	3	3	3	2	2	3	3	3	3	3	3	3	3	3	1	3	2.25
491	13	2	2	2	1	2	1	1	1	1	2	1	1	2	1	1	1	1	2	1	1	1	1	3	1	3	1	4	2	3	2	3	2	2	3	3	3	4	3	4	3	4	4	4	4	3	2	2	1.25
492	13	1	2	2	2	2	1	2	1	3	2	2.4359	2	1	2	1	3	2	3	1	2	4	1	2	2	1	2	3	3	3	2	3	3	2	3	3	3	3	3	3	3	3	3	3	3	3	4	1	2
493	13	1	2	2	1	1	3	3	2	5	3	3	4	3	4	5	4	5	1	5	2	1	3	3	3	4	1	3	4	3	2	4	3	3	4	2	3	4	4	4	2	3	1	3	3	3	3	3	3.5
494	14	2	2	2	1	2	1	1	2	1	1	2	1	2	1	1	2	1	2	1	1	1	1	3	1	3	1	4	2	3	1	3	2	2	3	3	3	4	3	4	2	4	4	3	4	3	2	1	1
495	13	1	2	2	2	2	1	3	1	1	1	1	3	3	3	1	1	1	1	3	3	3	3	4	2	1	4	4	4	4	4	4	4	4	4	3	3	4	4	1	4	4	1	1	1	3	3	3	1.5
496	13	1	2	2	3	2	5	3	2.54054	2	2	3	1.84615	2	2	3	2	2	3	2	2	3	2	2	2	3	2	2	3	2	3	3	2	3	2	3	3	3	3	3	3	3	3	3	3	2	2	2	3
497	13	2	2	2	2	2	2	3	2	2	1	2	1	2	3	1	2	2	2	1	1	1	1	3	3	3	3	3	3	3	2	3	3	4	4	3	3	4	3	4	2.33333	2	4	3	3	3	3	2	2
498	13	1	2	2	2	3	5	5	5	4	3	2	3	3	4	3	1	2	1	1	1	2	1	4	2	4	3	4	4	3	2	4	3	4	4	3	1	4	3	4	3	4	3	4	4	3	4	3	4.25
499	13	2	2	2	1	2	1	1	2	2	1	4	1	2	1	2	2	4	1	1	1	1	1	2	1	1	1	2	4	4	1	3	1	3	3	3	4	3	3	3	3	3	3	3	3	3	3	3	1.25
500	14	1	2	1	2	2	1	1	2	2	1	3	1	1	1	3	4	1	2	1	3	3	2	1	1	1	2	1	1	4	1	1	1	2	1	3	2	3	3	4	2	1	4	4	3	2	2	4	1.25
503	14	1	2	2	1	1	1	1	2	1	4	1	3	3	1	2	3	1	4	1	1	1	1	3	4	1	3	1	1	3	2	2	1	2	2	3	4	4	3	4	2	3	3	3	3	5	4	3	1.75
504	13	2	2	2	2	2	2	2	2	2	3	2	4	3	2	2	2	1	1	1	1	1	1	3	2	3	3	4	4	4	3	4	3	3	3	3	3	4	4	4	2	4	4	4	4	3	3	3	2.25
505	13	1	2	2	1	2	4	1	1	1	1	2	3	2	1	2	1	2	1	1	1	2	1	3	2	3	1	4	4	4	3	2	4	4	4	4	4	3	4	3	2	4	3	3	3	3	2	1	1.75
506	14	1	2	2	1	1	2	1	5	2	3	2	1	3	2	2	3	1	2	1	2	1	2	3	3	1	1	3	2	2.63158	1	3	1	1	3	3	3	4	3	4	3	3	3	4	3	3	2	2	2
507	14	1	1	2	1	1	1	1	3	1	1	2	2	1	2	2	3	2	1	2	1	1	1	2	2	2	2	3	2	2	2	3	2	2	3	2	2	3	3	3	2	3	3	3	3	3	2	2	1
508	14	1	1	2	2	2	1	1	2	2	1	2	1	2.10526	1	2	5	3	1.83784	1	2	1	1	3	2	1	4	3	3	2	3	3	1	3	2.86842	1	3	3	3	3.28205	3	4	3	4	4	2	3	2	1.25
509	12	1	1	2	2	1	1	1	2	2	1	2	1	2.10526	1	2	5	3	1.83784	1	2	1	1	3	2	3	1	4	3	3	2	3	1	2.51282	2.86842	1	3	3	3	3	3	4	3	4	4	3	1	1	1.25
510	12	1	1	2	2	1	3	4	2	1.69231	2	2	2	4	2	2.33333	2	1	1.83784	1	2	3	3	2	2	3	4	3	3	3	3	3	3	3	3	2.26316	2	3	2	1	3	2.61538	4	3	3	4	4	4	2.67308
511	12	2	1	2	1	2	2	2	3	1	1	1	1	1	2	3	1	1	1	1	1	1	1	2	2	2	1	3	1	2	2	2	1	3	3	2	3	3	2	3	2	1	3	1	3	5	4	2	1.5
512	13	2	1	2	1	1	1	1	2	1	1	2	1	1	2	1	1	2	1	1	1	1	1	1	3	1	1	4	4	1	1	4	4	2	4	1	1	4	3	4	3	2	3	3	3	4	4	3	1
513	13	2	1	2	1.58974	1.58974	2	1	1	1	1	1	1	1	1	1	1	1	1	1	1	1	1	1	1	2.33333	1	1	1	1	3	2	2	2	2	1	1	3	2	4	3	1	4	4	3	2	2	2	1.25
514	13	1	1	2	2	1	1	1	5	1	1	1	1	2	1	1	1	1	1	1	1	1	1	1	3	1	2	1	1	1	1	1	3	1	1	1	1	4	4	4	1	4	1	4	1	3	5	2	1
515	12	2	1	2	2	2	1	1	5	1	1	5	2	2	2	5	5	5	2	1	1	1	1	2	2	2	2	2	2	3	2	3	2	2	3	2	2	3	2	3	2	2	3	3	3	3	3	2	1
516	13	1	1	2	1	1	1	1	1	1	2	4	1	3	1	1	1	1	5	1	5	5	5	1	1	4	4	3	3	3	2	3	1	3	3	1	2.36842	1	2.84211	3	1	1	1	3	3	4	3	2	1.25
518	13	1	1	2	2	2	5	2	4	3	2	5	3	2	4	3	1	3	2	2	5	2	4	2	3	2	3	3	2	2.63158	3	2	4	3	2	2.26316	1	3	2	3	1	2	4	3	3	2	3	3	3
519	12	2	1	2	2	2	1	1	1	1	1	1	1	1	1	1	1	1	1	1	1	1	1	1	1	3	1	3	3	1	1	4	1	3	3	1	1	4	1	4	1	1	4	4	4	3	3	3	1
520	13	2	1	2	1	1	1	1.92105	2.54054	1	1	2	1	1	2	2	2	2	1	1	1	1	1	1	1	1	1	4	4	1	1	4	1	3	4	4	4	4	4	4	4	3	4	3	4	5	3	3	1.23026
521	14	2	2	2	1	2	3	1.92105	4	3	4	2	4	2	5	4	1	3	1	1	1	1	1	2	3	3	2	3	1	2	3	4	3	2	4	3	2	3	2	3	2	2	4	4	4	3	4	3	2.98026
522	13	2	2	2	2	2	5	5	1	1	2	3	2	3	4	2	2	3	2	3	3	2	1	2	4	4	2	3	2	3	1	3	2	3	2	1	2.36842	4	4	3	3	2	3	4	4	3	2	3	3.25
523	14	2	3	2	2	2	2	3	3	1	5	4	2	3	2	1	4	2	3	3	2	1	1	3	2	2	1	4	2	3	1	3	2	3	3	2	2	4	3	3	2	3	1	4	3	3	1	2	2.75
524	14	2	3	1	3	3	1	1	3	1	1	4	1	1	3	5	1	5	1	1	1	1	1	1	2	1	1	4	4	3	2	4	2	2	2	3	3	4	4	4	4	4	1	3	3	3	2	1	1
526	15	1	3	2	2	1	1	2	3	2	2	3	3	1	2	4	2	3	1	1	1	3	1	1	1	1	1	1	1	1	1	1	1	1	1	1	1	4	1	4	1	1	4	4	4	5	5	5	1.75
527	14	2	3	2	1	1	2	2	4	1	1	3	1	3	4	5	4	5	3	2	1	1	1	2	3	3	3	4	4	3	2	4	1	1	2	2	1	1	4	3	1	2	3	1	3	2	2	2	1.5
528	15	2	3	2	1	1	1	2	5	1	2	1	1	3	1	2	5	1	1	1	1	1	1	1	1	4	1	4	4	4	1	4	1	4	4	1	1	1	1	1	1	1	4	1	1	1	1	1	1.5
529	14	2	3	2	2	2	1	1	2	1	1	3	1	1	1	1	2	3	1	1	1	2	1	2	1	3	1	4	3	3	2	3	1	2	3	3	4	3	3	3	3	3	1	3	3	3	2	2	1
530	14	2	2	2	1	1	1	2	2	1	1	2	1	2	1	3	3	2	3	2	2	1	1	2	3	2	3	4	3	2	2	4	3	3	3	3	2	3	3	3	3	3	3	3	3	3	2	3	1.25
[truncated: 7 more columns]
